# Supplementary material for: The state of the human coding gene catalogues
Source: Database (Oxford). 2025 Sep 24;2025:baaf045. doi: 10.1093/database/baaf045 (PMC12462614; doi:10.1093/database/baaf045)
Supplement: baaf045_Supplemental_Files [file baaf045_supplemental_files.zip]

Archive with 2 entries (2 files):
- Supplementary.docx
- SupplementaryTable.xlsx
