# Supplementary material for: The state of the human coding gene catalogues
Source: Database (Oxford). 2025 Sep 24;2025:baaf045. doi: 10.1093/database/baaf045 (PMC12462614; doi:10.1093/database/baaf045)
Supplement: baaf045_Supplemental_Files [file baaf045_supplemental_files.zip › SupplementaryTable.xlsx]

## Sheet: Sheet1
Gene name - G45	GENCODE gene type	GENCODE v45 Ensembl ID	Ensembl description	RefSeq GeneID	Gene name - RefSeq	RefSeq description	Entry (UniProtKB)	UP Reviewed	Gene Name (UniProtKB)	Gene Names (UniProtKB)	UniProtKB description	UniProtKB Length	Protein existence (UniProtKB)	Annotation score (UniProtKB)	UniProtKB Caution	HGNC Name (taken from all 3 DBs)	Description (from all 3 DBs)	HGNC ID	Maximum PhyloCSF exon (> 5 codons)	Relative branch length (PhyloCSF)	Functional_residues (APPRIS) GENCODE	Structure_score(APPRIS) GENCODE	Conservation(APPRIS) GENCODE	Domain_Score(APPRIS) GENCODE	Trans-membrane_helices(APPRIS) GENCODE	TRIFID score (APPRIS) GENCODE	Gene Family Age (APPRIS) GENCODE	Functional_residues (APPRIS) RefSeq	Structure_score (APPRIS) RefSeq	Conservation (APPRIS) RefSeq	Domain_Score (APPRIS) RefSeq	Trans-membrane_helices (APPRIS) RefSeq	Trifid score (APPRIS) RefSeq	Gene Family Age RefSeq (APPRIS)	Disagree reason	Caution flag	Uncertain flag	ReadThrough flag	HGNC name flag	Pseudogene Description flag	PhyloCSF flag	APPRIS+PhyloCSF flag	Gene family age flag	PNC Score	Tagged as PNC gene	Peptiide Atlas tryptic peptidess
A1BG	protein_coding	ENSG00000121410.12	alpha-1-B glycoprotein [Source:HGNC Symbol;Acc:HGNC:5]	1	A1BG	alpha-1-B glycoprotein	P04217	reviewed	A1BG	A1BG	Alpha-1B-glycoprotein (Alpha-1-B glycoprotein)	495	Evidence at protein level	5		A1BG	Alpha-1B-glycoprotein (Alpha-1-B glycoprotein)	HGNC:5	11.897	0.6776	0	3.35	1	57.6	0	1	0.471976	0	2.5	1	56.5	0	1	0.471976										0		72
A1CF	protein_coding	ENSG00000148584.16	APOBEC1 complementation factor [Source:HGNC Symbol;Acc:HGNC:24086]	29974	A1CF	APOBEC1 complementation factor	Q9NQ94	reviewed	A1CF	A1CF ACF ASP	APOBEC1 complementation factor (APOBEC1-stimulating protein)	594	Evidence at protein level	5		A1CF	APOBEC1 complementation factor (APOBEC1-stimulating protein)	HGNC:24086	33.5979	0.9591	0	5.9	15.2	220.9	0	1	1	0	5.9	17.2	221.2	0	1	1										0		52
A2M	protein_coding	ENSG00000175899.15	alpha-2-macroglobulin [Source:HGNC Symbol;Acc:HGNC:7]	2	A2M	alpha-2-macroglobulin	P01023	reviewed	A2M	A2M CPAMD5 FWP007	Alpha-2-macroglobulin (Alpha-2-M) (C3 and PZP-like alpha-2-macroglobulin domain-containing protein 5)	1474	Evidence at protein level	5		A2M	Alpha-2-macroglobulin (Alpha-2-M) (C3 and PZP-like alpha-2-macroglobulin domain-containing protein 5)	HGNC:7	21.1288	1	2	30.06	4.3	740	0	1	0.637168	2	29.3	4.3	741.2	0	1	0.69764										0		280
A2ML1	protein_coding	ENSG00000166535.20	alpha-2-macroglobulin like 1 [Source:HGNC Symbol;Acc:HGNC:23336]	144568	A2ML1	alpha-2-macroglobulin like 1	A8K2U0	reviewed	A2ML1	A2ML1 CPAMD9	Alpha-2-macroglobulin-like protein 1 (C3 and PZP-like alpha-2-macroglobulin domain-containing protein 9)	1454	Evidence at protein level	5		A2ML1	Alpha-2-macroglobulin-like protein 1 (C3 and PZP-like alpha-2-macroglobulin domain-containing protein 9)	HGNC:23336	17.4527	0.8714	4	21.604	3.1	696.5	0	1	0.69764	4	19.904	3.1	691.8	0	1	0.886431										0		97
A3GALT2	protein_coding	ENSG00000184389.9	alpha 1,3-galactosyltransferase 2 [Source:HGNC Symbol;Acc:HGNC:30005]	127550	A3GALT2	alpha 1,3-galactosyltransferase 2	U3KPV4	reviewed	A3GALT2	A3GALT2 A3GALT2P IGBS3S	Alpha-1,3-galactosyltransferase 2 (EC 2.4.1.87) (Isoglobotriaosylceramide synthase) (iGb3 synthase) (iGb3S)	340	Evidence at transcript level	4	CAUTION: According to a report, the spliced A3GALT2 mRNA is not detected in human tissues (PubMed:18630988). The functional activity of human A3GALT2 tested by expressing a chimeric protein containing the catalytic domain of human A3GALT2 is unable to synthesize isogloboside 3 (iGb3). Futhermore mutagenesis experiments in rat, show that the mutant 'Asn-253' of human A3GALT2 completely eliminates …	A3GALT2	Alpha-1,3-galactosyltransferase 2 (EC 2.4.1.87) (Isoglobotriaosylceramide synthase) (iGb3 synthase) (iGb3S)	HGNC:30005	10.2526	0.8857	4	2	4.5	334.8	0	0.9376	0.886431	17	2	4.5	334.8	0	0.8142	0.886431										0
A4GALT	protein_coding	ENSG00000128274.17	alpha 1,4-galactosyltransferase (P blood group) [Source:HGNC Symbol;Acc:HGNC:18149]	53947	A4GALT	alpha 1,4-galactosyltransferase (P1PK blood group)	Q9NPC4	reviewed	A4GALT	A4GALT A14GALT A4GALT1	Lactosylceramide 4-alpha-galactosyltransferase (EC 2.4.1.228) (Alpha-1,4-N-acetylglucosaminyltransferase) (Alpha-1,4-galactosyltransferase) (Alpha4Gal-T1) (CD77 synthase) (Globotriaosylceramide synthase) (Gb3 synthase) (P1/Pk synthase) (UDP-galactose:beta-D-galactosyl-beta1-R 4-alpha-D-galactosyltransferase)	353	Evidence at protein level	5		A4GALT	Lactosylceramide 4-alpha-galactosyltransferase (EC 2.4.1.228) (Alpha-1,4-N-acetylglucosaminyltransferase) (Alpha-1,4-galactosyltransferase) (Alpha4Gal-T1) (CD77 synthase) (Globotriaosylceramide synthase) (Gb3 synthase) (P1/Pk synthase) (UDP-galactose:beta-D-galactosyl-beta1-R 4-alpha-D-galactosyltransferase)	HGNC:18149	15.3691	0.9573	2	1	10.2	232.3	1	1	0.69764	2	1	10.2	232.3	1	1	0.69764										0		17
A4GNT	protein_coding	ENSG00000118017.4	alpha-1,4-N-acetylglucosaminyltransferase [Source:HGNC Symbol;Acc:HGNC:17968]	51146	A4GNT	alpha-1,4-N-acetylglucosaminyltransferase	Q9UNA3	reviewed	A4GNT	A4GNT	Alpha-1,4-N-acetylglucosaminyltransferase (Alpha4GnT) (EC 2.4.1.-)	340	Evidence at protein level	5		A4GNT	Alpha-1,4-N-acetylglucosaminyltransferase (Alpha4GnT) (EC 2.4.1.-)	HGNC:17968	17.5153	0.9982	2	0.88	6.3	241	0	1	0.69764	2	0.88	6.3	241	0	1	0.69764										0		14
AAAS	protein_coding	ENSG00000094914.14	aladin WD repeat nucleoporin [Source:HGNC Symbol;Acc:HGNC:13666]	8086	AAAS	aladin WD repeat nucleoporin	Q9NRG9	reviewed	AAAS	AAAS ADRACALA GL003	Aladin (Adracalin)	546	Evidence at protein level	5		AAAS	Aladin (Adracalin)	HGNC:13666	37.1431	0.9592	0	3.245	9.7	22.7	0	1	1	0	3.33	9.7	22.1	0	1	1										0		49
AACS	protein_coding	ENSG00000081760.17	acetoacetyl-CoA synthetase [Source:HGNC Symbol;Acc:HGNC:21298]	65985	AACS	acetoacetyl-CoA synthetase	Q86V21	reviewed	AACS	AACS ACSF1	Acetoacetyl-CoA synthetase (EC 6.2.1.16) (Acyl-CoA synthetase family member 1) (Protein sur-5 homolog)	672	Evidence at protein level	4		AACS	Acetoacetyl-CoA synthetase (EC 6.2.1.16) (Acyl-CoA synthetase family member 1) (Protein sur-5 homolog)	HGNC:21298	36.9625	0.8922	22	17.08	17.8	196.4	0	1	1	22	16.75	17.8	195.5	3	1	1										0		74
AADAC	protein_coding	ENSG00000114771.14	arylacetamide deacetylase [Source:HGNC Symbol;Acc:HGNC:17]	13	AADAC	arylacetamide deacetylase	P22760	reviewed	AADAC	AADAC DAC	Arylacetamide deacetylase (EC 3.1.1.3)	399	Evidence at protein level	5		AADAC	Arylacetamide deacetylase (EC 3.1.1.3)	HGNC:17	13.9142	0.8192	3	4.75	9	40.7	1	1	0.886431	3	5.25	9	38.7	1	1	1										0		38
AADACL2	protein_coding	ENSG00000197953.6	arylacetamide deacetylase like 2 [Source:HGNC Symbol;Acc:HGNC:24427]	344752	AADACL2	arylacetamide deacetylase like 2	Q6P093	reviewed	AADACL2	AADACL2	Arylacetamide deacetylase-like 2 (EC 3.1.1.-)	401	Evidence at transcript level	3		AADACL2	Arylacetamide deacetylase-like 2 (EC 3.1.1.-)	HGNC:24427	6.26925	0.8027	3	4.83	10.4	31.7	0	1	0.886431	3	4.75	10.4	31.7	0	1	1										0		4
AADACL3	protein_coding	ENSG00000188984.12	arylacetamide deacetylase like 3 [Source:HGNC Symbol;Acc:HGNC:32037]	126767	AADACL3	arylacetamide deacetylase like 3	Q5VUY0	reviewed	AADACL3	AADACL3	Arylacetamide deacetylase-like 3 (EC 3.1.1.-)	407	Evidence at transcript level	3		AADACL3	Arylacetamide deacetylase-like 3 (EC 3.1.1.-)	HGNC:32037	10.4436	0.8021	3	3.75	4.4	0	0	1	0.69764	3	3.75	4.4	0	0	1	1										0
AADACL4	protein_coding	ENSG00000204518.3	arylacetamide deacetylase like 4 [Source:HGNC Symbol;Acc:HGNC:32038]	343066	AADACL4	arylacetamide deacetylase like 4	Q5VUY2	reviewed	AADACL4	AADACL4	Arylacetamide deacetylase-like 4 (EC 3.1.1.-)	407	Inferred from homology	2		AADACL4	Arylacetamide deacetylase-like 4 (EC 3.1.1.-)	HGNC:32038	10.5283	0.8496	4	3.75	6.3	0	0	1	0.69764	4	4.25	6.3	0	0	1	1										0
AADAT	protein_coding	ENSG00000109576.14	aminoadipate aminotransferase [Source:HGNC Symbol;Acc:HGNC:17929]	51166	AADAT	aminoadipate aminotransferase	Q8N5Z0	reviewed	AADAT	AADAT KAT2 KYAT2	Kynurenine/alpha-aminoadipate aminotransferase, mitochondrial (KAT/AadAT) (2-aminoadipate aminotransferase) (2-aminoadipate transaminase) (EC 2.6.1.39) (Alpha-aminoadipate aminotransferase) (AadAT) (Glycine transaminase AADAT) (EC 2.6.1.4) (Kynurenine aminotransferase II) (Kynurenine--glyoxylate transaminase AADAT) (EC 2.6.1.63) (Kynurenine--oxoglutarate aminotransferase II) (Kynurenine--oxogluta…	425	Evidence at protein level	5		AADAT	Kynurenine/alpha-aminoadipate aminotransferase, mitochondrial (KAT/AadAT) (2-aminoadipate aminotransferase) (2-aminoadipate transaminase) (EC 2.6.1.39) (Alpha-aminoadipate aminotransferase) (AadAT) (Glycine transaminase AADAT) (EC 2.6.1.4) (Kynurenine aminotransferase II) (Kynurenine--glyoxylate transaminase AADAT) (EC 2.6.1.63) (Kynurenine--oxoglutarate aminotransferase II) (Kynurenine--oxogluta…	HGNC:17929	28.9191	0.9997	13	12.41	32.3	79.2	0	1	1	13	11	32.3	79.2	0	1	1										0		35
AAGAB	protein_coding	ENSG00000103591.13	alpha and gamma adaptin binding protein [Source:HGNC Symbol;Acc:HGNC:25662]	79719	AAGAB	alpha and gamma adaptin binding protein	Q6PD74	reviewed	AAGAB	AAGAB	Alpha- and gamma-adaptin-binding protein p34	315	Evidence at protein level	5		AAGAB	Alpha- and gamma-adaptin-binding protein p34	HGNC:25662	24.5289	0.9616	0	4.165	11.5	66.8	0	1	1	0	3.915	11.5	66.8	0	1	1										0		25
AAK1	protein_coding	ENSG00000115977.21	AP2 associated kinase 1 [Source:HGNC Symbol;Acc:HGNC:19679]	22848	AAK1	AP2 associated kinase 1	Q2M2I8	reviewed	AAK1	AAK1 KIAA1048	AP2-associated protein kinase 1 (EC 2.7.11.1) (Adaptor-associated kinase 1)	961	Evidence at protein level	5		AAK1	AP2-associated protein kinase 1 (EC 2.7.11.1) (Adaptor-associated kinase 1)	HGNC:19679	21.8343	1	20	8.566	1.3	316.4	0	1	0.471976	20	8.566	2.3	149.6	0	1	0.69764										0		146
AAMDC	protein_coding	ENSG00000087884.16	adipogenesis associated Mth938 domain containing [Source:HGNC Symbol;Acc:HGNC:30205]	28971	AAMDC	adipogenesis associated Mth938 domain containing	Q9H7C9	reviewed	AAMDC	AAMDC C11orf67 PTD015	Mth938 domain-containing protein (Adipogenesis associated Mth938 domain-containing protein)	122	Evidence at protein level	4		AAMDC	Mth938 domain-containing protein (Adipogenesis associated Mth938 domain-containing protein)	HGNC:30205	17.3006	0.9637	7	3	35.6	74.1	0	1	0.886431	6	3	35.6	74.1	0	1	0.886431										0		28
AAMP	protein_coding	ENSG00000127837.10	angio associated migratory cell protein [Source:HGNC Symbol;Acc:HGNC:18]	14	AAMP	angio associated migratory cell protein	Q13685	reviewed	AAMP	AAMP	Angio-associated migratory cell protein	434	Evidence at protein level	5		AAMP	Angio-associated migratory cell protein	HGNC:18	29.4563	0.9845	0	6.49	11.2	89.6	0	1	1	0	5.9	11.2	87.7	0	1	1										0		30
AANAT	protein_coding	ENSG00000129673.10	aralkylamine N-acetyltransferase [Source:HGNC Symbol;Acc:HGNC:19]	15	AANAT	aralkylamine N-acetyltransferase	Q16613	reviewed	AANAT	AANAT SNAT	Serotonin N-acetyltransferase (Serotonin acetylase) (EC 2.3.1.87) (Aralkylamine N-acetyltransferase) (AA-NAT)	207	Evidence at protein level	5		AANAT	Serotonin N-acetyltransferase (Serotonin acetylase) (EC 2.3.1.87) (Aralkylamine N-acetyltransferase) (AA-NAT)	HGNC:19	14.3513	0.9788	24	3.83	19.1	39.6	0	1	0.886431	25	3	19.1	39.6	0	1	0.886431										0		2
AAR2	protein_coding	ENSG00000131043.13	AAR2 splicing factor [Source:HGNC Symbol;Acc:HGNC:15886]	25980	AAR2	AAR2 splicing factor	Q9Y312	reviewed	AAR2	AAR2 C20orf4 CGI-23 PRO0225	Protein AAR2 homolog (AAR2 splicing factor homolog)	384	Evidence at protein level	3		AAR2	Protein AAR2 homolog (AAR2 splicing factor homolog)	HGNC:15886	19.59	1	0	0.48	18.7	358.2	0	1	1	0	0.48	18.7	358.2	0	1	1										0		41
AARD	protein_coding	ENSG00000205002.4	alanine and arginine rich domain containing protein [Source:HGNC Symbol;Acc:HGNC:33842]	441376	AARD	alanine and arginine rich domain containing protein	Q4LEZ3	reviewed	AARD	AARD C8orf85	Alanine and arginine-rich domain-containing protein	155	Evidence at protein level	4		AARD	Alanine and arginine-rich domain-containing protein	HGNC:33842	-3.13205	0.7204	0	2	3.5	0	0	1	0.69764	0	2	3.5	0	0	1	0.69764										0		10
AARS1	protein_coding	ENSG00000090861.17	alanyl-tRNA synthetase 1 [Source:HGNC Symbol;Acc:HGNC:20]	16	AARS1	alanyl-tRNA synthetase 1	P49588	reviewed	AARS1	AARS1 AARS	Alanine--tRNA ligase, cytoplasmic (EC 6.1.1.7) (Alanyl-tRNA synthetase) (AlaRS) (Renal carcinoma antigen NY-REN-42)	968	Evidence at protein level	5		AARS1	Alanine--tRNA ligase, cytoplasmic (EC 6.1.1.7) (Alanyl-tRNA synthetase) (AlaRS) (Renal carcinoma antigen NY-REN-42)	HGNC:20	34.8502	0.9985	23	17.738	32.6	888.7	0	1	1	22	15.52	32.6	888.2	0	1	1										0		182
AARS2	protein_coding	ENSG00000124608.5	alanyl-tRNA synthetase 2, mitochondrial [Source:HGNC Symbol;Acc:HGNC:21022]	57505	AARS2	alanyl-tRNA synthetase 2, mitochondrial	Q5JTZ9	reviewed	AARS2	AARS2 AARSL KIAA1270	Alanine--tRNA ligase, mitochondrial (EC 6.1.1.7) (Alanyl-tRNA synthetase) (AlaRS)	985	Evidence at protein level	5		AARS2	Alanine--tRNA ligase, mitochondrial (EC 6.1.1.7) (Alanyl-tRNA synthetase) (AlaRS)	HGNC:21022	30.8508	0.9591	21	14.948	1.9	615.6	0	1	1	21	14.948	1.9	615.8	0	1	1										0		80
AARSD1	protein_coding	ENSG00000266967.7	alanyl-tRNA synthetase domain containing 1 [Source:HGNC Symbol;Acc:HGNC:28417]	80755	AARSD1	alanyl-tRNA synthetase domain containing 1	Q9BTE6	reviewed	AARSD1	AARSD1	Alanyl-tRNA editing protein Aarsd1 (Alanyl-tRNA synthetase domain-containing protein 1)	412	Evidence at protein level	5		AARSD1	Alanyl-tRNA editing protein Aarsd1 (Alanyl-tRNA synthetase domain-containing protein 1)	HGNC:28417	25.814	0.9792	4	11.07	19.1	60	0	1	1	4	10.25	19.1	60	0	1	1										0		65
AASDH	protein_coding	ENSG00000157426.14	aminoadipate-semialdehyde dehydrogenase [Source:HGNC Symbol;Acc:HGNC:23993]	132949	AASDH	aminoadipate-semialdehyde dehydrogenase	Q4L235	reviewed	AASDH	AASDH ACSF4 U26 HSPC318	Beta-alanine-activating enzyme (EC 6.2.1.-) (Acyl-CoA synthetase family member 4) (Protein NRPS998)	1098	Evidence at protein level	5		AASDH	Beta-alanine-activating enzyme (EC 6.2.1.-) (Acyl-CoA synthetase family member 4) (Protein NRPS998)	HGNC:23993	17.1956	0.9705	23	6.303	3.6	242.8	0	1	0.886431	24	7.88	3.6	244.9	0	1	1										0		34
AASDHPPT	protein_coding	ENSG00000149313.11	aminoadipate-semialdehyde dehydrogenase-phosphopantetheinyl transferase [Source:HGNC Symbol;Acc:HGNC:14235]	60496	AASDHPPT	aminoadipate-semialdehyde dehydrogenase-phosphopantetheinyl transferase	Q9NRN7	reviewed	AASDHPPT	AASDHPPT CGI-80 HAH-P HSPC223 x0005	L-aminoadipate-semialdehyde dehydrogenase-phosphopantetheinyl transferase (EC 2.7.8.7) (4'-phosphopantetheinyl transferase) (Alpha-aminoadipic semialdehyde dehydrogenase-phosphopantetheinyl transferase) (AASD-PPT) (LYS5 ortholog)	309	Evidence at protein level	5		AASDHPPT	L-aminoadipate-semialdehyde dehydrogenase-phosphopantetheinyl transferase (EC 2.7.8.7) (4'-phosphopantetheinyl transferase) (Alpha-aminoadipic semialdehyde dehydrogenase-phosphopantetheinyl transferase) (AASD-PPT) (LYS5 ortholog)	HGNC:14235	23.4639	0.9531	11	5.41	9.7	64.9	0	1	1	11	4.705	9.7	63.1	0	1	1										0		45
AASS	protein_coding	ENSG00000008311.16	aminoadipate-semialdehyde synthase [Source:HGNC Symbol;Acc:HGNC:17366]	10157	AASS	aminoadipate-semialdehyde synthase	Q9UDR5	reviewed	AASS	AASS	Alpha-aminoadipic semialdehyde synthase, mitochondrial (LKR/SDH) [Includes: Lysine ketoglutarate reductase (LKR) (LOR) (EC 1.5.1.8); Saccharopine dehydrogenase (SDH) (EC 1.5.1.9)]	926	Evidence at protein level	5		AASS	Alpha-aminoadipic semialdehyde synthase, mitochondrial (LKR/SDH) [Includes: Lysine ketoglutarate reductase (LKR) (LOR) (EC 1.5.1.8); Saccharopine dehydrogenase (SDH) (EC 1.5.1.9)]	HGNC:17366	31.8526	0.9846	37	11.6095	15.1	478.5	0	1	1	21	10.73	15.1	448.2	0	1	1										0		105
AATF	protein_coding	ENSG00000275700.6	apoptosis antagonizing transcription factor [Source:HGNC Symbol;Acc:HGNC:19235]	26574	AATF	apoptosis antagonizing transcription factor	Q9NY61	reviewed	AATF	AATF CHE1 DED HSPC277	Protein AATF (Apoptosis-antagonizing transcription factor) (Rb-binding protein Che-1)	560	Evidence at protein level	5		AATF	Protein AATF (Apoptosis-antagonizing transcription factor) (Rb-binding protein Che-1)	HGNC:19235	17.8166	1	0	0	0.8	228.9	0	1	1	0	0	0.8	227.1	0	0.7767	1										0		62
AATK	protein_coding	ENSG00000181409.14	apoptosis associated tyrosine kinase [Source:HGNC Symbol;Acc:HGNC:21]	9625	AATK	apoptosis associated tyrosine kinase	Q6ZMQ8	reviewed	AATK	AATK AATYK KIAA0641 LMR1 LMTK1	Serine/threonine-protein kinase LMTK1 (EC 2.7.11.1) (Apoptosis-associated tyrosine kinase) (AATYK) (Brain apoptosis-associated tyrosine kinase) (CDK5-binding protein) (Lemur tyrosine kinase 1) (p35-binding protein) (p35BP)	1374	Evidence at protein level	5		AATK	Serine/threonine-protein kinase LMTK1 (EC 2.7.11.1) (Apoptosis-associated tyrosine kinase) (AATYK) (Brain apoptosis-associated tyrosine kinase) (CDK5-binding protein) (Lemur tyrosine kinase 1) (p35-binding protein) (p35BP)	HGNC:21	28.8172	0.9313	19	7.938	0.4	209	0	1	0.69764	19	6.448	0.4	208	0	1	0.69764										0		39
ABAT	protein_coding	ENSG00000183044.12	4-aminobutyrate aminotransferase [Source:HGNC Symbol;Acc:HGNC:23]	18	ABAT	4-aminobutyrate aminotransferase	P80404	reviewed	ABAT	ABAT GABAT	4-aminobutyrate aminotransferase, mitochondrial (EC 2.6.1.19) ((S)-3-amino-2-methylpropionate transaminase) (EC 2.6.1.22) (GABA aminotransferase) (GABA-AT) (Gamma-amino-N-butyrate transaminase) (GABA transaminase) (GABA-T) (L-AIBAT)	500	Evidence at protein level	5		ABAT	4-aminobutyrate aminotransferase, mitochondrial (EC 2.6.1.19) ((S)-3-amino-2-methylpropionate transaminase) (EC 2.6.1.22) (GABA aminotransferase) (GABA-AT) (Gamma-amino-N-butyrate transaminase) (GABA transaminase) (GABA-T) (L-AIBAT)	HGNC:23	32.5176	1	14	12.16	28.6	475.1	0	1	1	15	12.91	28.6	475.6	0	1	1										0		79
ABCA1	protein_coding	ENSG00000165029.17	ATP binding cassette subfamily A member 1 [Source:HGNC Symbol;Acc:HGNC:29]	19	ABCA1	ATP binding cassette subfamily A member 1	O95477	reviewed	ABCA1	ABCA1 ABC1 CERP	Phospholipid-transporting ATPase ABCA1 (EC 7.6.2.1) (ATP-binding cassette sub-family A member 1) (ATP-binding cassette transporter 1) (ABC-1) (ATP-binding cassette 1) (Cholesterol efflux regulatory protein)	2261	Evidence at protein level	5		ABCA1	Phospholipid-transporting ATPase ABCA1 (EC 7.6.2.1) (ATP-binding cassette sub-family A member 1) (ATP-binding cassette transporter 1) (ABC-1) (ATP-binding cassette 1) (Cholesterol efflux regulatory protein)	HGNC:29	32.3295	1	22	33.585	11.2	388.9	7	1	0.886431	26	32.205	11.2	388.9	0	1	0.886431										0		122
ABCA10	protein_coding	ENSG00000154263.18	ATP binding cassette subfamily A member 10 [Source:HGNC Symbol;Acc:HGNC:30]	10349	ABCA10	ATP binding cassette subfamily A member 10	Q8WWZ4	reviewed	ABCA10	ABCA10	ATP-binding cassette sub-family A member 10 (EC 7.6.2.-)	1543	Evidence at transcript level	5		ABCA10	ATP-binding cassette sub-family A member 10 (EC 7.6.2.-)	HGNC:30	29.4787	0.9188	21	10.4418	0.1	330.4	19	1	0.249262	19	9.178	0.1	325.3	10	1	0.235988										0
ABCA12	protein_coding	ENSG00000144452.15	ATP binding cassette subfamily A member 12 [Source:HGNC Symbol;Acc:HGNC:14637]	26154	ABCA12	ATP binding cassette subfamily A member 12	Q86UK0	reviewed	ABCA12	ABCA12 ABC12	Glucosylceramide transporter ABCA12 (EC 7.6.2.1) (ATP-binding cassette sub-family A member 12) (ATP-binding cassette transporter 12) (ATP-binding cassette 12)	2595	Evidence at protein level	5		ABCA12	Glucosylceramide transporter ABCA12 (EC 7.6.2.1) (ATP-binding cassette sub-family A member 12) (ATP-binding cassette transporter 12) (ATP-binding cassette 12)	HGNC:14637	37.4437	1	20	16.583	8.6	377.9	6	1	0.886431	18	15.368	8.6	377.9	5	1	1										0		54
ABCA13	protein_coding	ENSG00000179869.15	ATP binding cassette subfamily A member 13 [Source:HGNC Symbol;Acc:HGNC:14638]	154664	ABCA13	ATP binding cassette subfamily A member 13	Q86UQ4	reviewed	ABCA13	ABCA13	ATP-binding cassette sub-family A member 13 (EC 7.6.2.-)	5058	Evidence at transcript level	5		ABCA13	ATP-binding cassette sub-family A member 13 (EC 7.6.2.-)	HGNC:14638	32.9964	0.89	23	21.294	1.3	337.1	21	1	1	23	21.5725	1.3	332.4	3	1	1										0		18
ABCA2	protein_coding	ENSG00000107331.18	ATP binding cassette subfamily A member 2 [Source:HGNC Symbol;Acc:HGNC:32]	20	ABCA2	ATP binding cassette subfamily A member 2	Q9BZC7	reviewed	ABCA2	ABCA2 ABC2 KIAA1062	ATP-binding cassette sub-family A member 2 (EC 7.6.2.-) (ATP-binding cassette transporter 2) (ATP-binding cassette 2)	2435	Evidence at protein level	5		ABCA2	ATP-binding cassette sub-family A member 2 (EC 7.6.2.-) (ATP-binding cassette transporter 2) (ATP-binding cassette 2)	HGNC:32	33.7208	0.8953	20	23.0795	5	401.8	29	1	1	22	13.678	5	396.3	13	1	0.886431										0		128
ABCA3	protein_coding	ENSG00000167972.14	ATP binding cassette subfamily A member 3 [Source:HGNC Symbol;Acc:HGNC:33]	21	ABCA3	ATP binding cassette subfamily A member 3	Q99758	reviewed	ABCA3	ABCA3 ABC3	Phospholipid-transporting ATPase ABCA3 (EC 7.6.2.1) (ABC-C transporter) (ATP-binding cassette sub-family A member 3) (ATP-binding cassette transporter 3) (ATP-binding cassette 3) (Xenobiotic-transporting ATPase ABCA3) (EC 7.6.2.2) [Cleaved into: 150 Kda mature form]	1704	Evidence at protein level	5		ABCA3	Phospholipid-transporting ATPase ABCA3 (EC 7.6.2.1) (ABC-C transporter) (ATP-binding cassette sub-family A member 3) (ATP-binding cassette transporter 3) (ATP-binding cassette 3) (Xenobiotic-transporting ATPase ABCA3) (EC 7.6.2.2) [Cleaved into: 150 Kda mature form]	HGNC:33	33.2921	0.9816	17	14.98	7.5	366.9	17	1	0.69764	20	12.522	7.5	366.7	0	1	1										0		112
ABCA4	protein_coding	ENSG00000198691.14	ATP binding cassette subfamily A member 4 [Source:HGNC Symbol;Acc:HGNC:34]	24	ABCA4	ATP binding cassette subfamily A member 4	P78363	reviewed	ABCA4	ABCA4 ABCR	Retinal-specific phospholipid-transporting ATPase ABCA4 (EC 7.6.2.1) (ATP-binding cassette sub-family A member 4) (RIM ABC transporter) (RIM proteinv) (RmP) (Retinal-specific ATP-binding cassette transporter) (Stargardt disease protein)	2273	Evidence at protein level	5		ABCA4	Retinal-specific phospholipid-transporting ATPase ABCA4 (EC 7.6.2.1) (ATP-binding cassette sub-family A member 4) (RIM ABC transporter) (RIM proteinv) (RmP) (Retinal-specific ATP-binding cassette transporter) (Stargardt disease protein)	HGNC:34	26.813	0.9827	19	33.4	3.6	380.3	11	1	0.886431	20	22.83	3.6	380.4	10	1	1										0		69
ABCA5	protein_coding	ENSG00000154265.16	ATP binding cassette subfamily A member 5 [Source:HGNC Symbol;Acc:HGNC:35]	23461	ABCA5	ATP binding cassette subfamily A member 5	Q8WWZ7	reviewed	ABCA5	ABCA5 KIAA1888	Cholesterol transporter ABCA5 (EC 7.6.2.-) (ATP-binding cassette sub-family A member 5)	1642	Evidence at protein level	5		ABCA5	Cholesterol transporter ABCA5 (EC 7.6.2.-) (ATP-binding cassette sub-family A member 5)	HGNC:35	26.6814	1	22	12.817	13.2	338.9	25	1	0.69764	23	9.81375	13.2	332.1	11	1	0.69764										0		47
ABCA6	protein_coding	ENSG00000154262.13	ATP binding cassette subfamily A member 6 [Source:HGNC Symbol;Acc:HGNC:36]	23460	ABCA6	ATP binding cassette subfamily A member 6	Q8N139	reviewed	ABCA6	ABCA6	ATP-binding cassette sub-family A member 6 (EC 7.6.2.-)	1617	Evidence at protein level	5		ABCA6	ATP-binding cassette sub-family A member 6 (EC 7.6.2.-)	HGNC:36	21.2912	0.994	16	10.429	3	338.3	0	1	0.235988	19	10.469	3	339.3	13	1	0.637168										0		73
ABCA7	protein_coding	ENSG00000064687.13	ATP binding cassette subfamily A member 7 [Source:HGNC Symbol;Acc:HGNC:37]	10347	ABCA7	ATP binding cassette subfamily A member 7	Q8IZY2	reviewed	ABCA7	ABCA7	Phospholipid-transporting ATPase ABCA7 (EC 7.6.2.1) (ABCA-SSN) (ATP-binding cassette sub-family A member 7) (Autoantigen SS-N) (Macrophage ABC transporter)	2146	Evidence at protein level	5	CAUTION: There are conflicting results concerning the role of ABCA7 in lipid transport. ABCA7 was described to play a role in apolipoprotein-mediated phospholipid and cholesterol efflux when expressed in HEK293 cells (PubMed:12917409, PubMed:27472885). However, another report shows that ABCA7 deficiency does not influence cholesterol and phospholipid efflux in mouse primary macrophages, but leads…	ABCA7	Phospholipid-transporting ATPase ABCA7 (EC 7.6.2.1) (ABCA-SSN) (ATP-binding cassette sub-family A member 7) (Autoantigen SS-N) (Macrophage ABC transporter)	HGNC:37	42.0116	0.9401	25	30.395	0.5	373	5	1	0.886431	23	33.1568	0.5	374.1	29	1	1										0		50
ABCA8	protein_coding	ENSG00000141338.15	ATP binding cassette subfamily A member 8 [Source:HGNC Symbol;Acc:HGNC:38]	10351	ABCA8	ATP binding cassette subfamily A member 8	O94911	reviewed	ABCA8	ABCA8 KIAA0822	ABC-type organic anion transporter ABCA8 (EC 7.6.2.-) (ATP-binding cassette sub-family A member 8)	1621	Evidence at protein level	5		ABCA8	ABC-type organic anion transporter ABCA8 (EC 7.6.2.-) (ATP-binding cassette sub-family A member 8)	HGNC:38	25.9089	0.994	30	12.702	4.3	338.9	18	1	0.235988	30	12.422	4.3	339.7	31	1	0.637168										0		102
ABCA9	protein_coding	ENSG00000154258.17	ATP binding cassette subfamily A member 9 [Source:HGNC Symbol;Acc:HGNC:39]	10350	ABCA9	ATP binding cassette subfamily A member 9	Q8IUA7	reviewed	ABCA9	ABCA9	ATP-binding cassette sub-family A member 9 (EC 7.6.2.-)	1624	Evidence at protein level	5		ABCA9	ATP-binding cassette sub-family A member 9 (EC 7.6.2.-)	HGNC:39	27.3047	0.9825	22	10.112	4.2	339.9	20	1	0.235988	22	10.2875	4.2	341.4	30	1	0.637168										0		21
ABCB1	protein_coding	ENSG00000085563.15	ATP binding cassette subfamily B member 1 [Source:HGNC Symbol;Acc:HGNC:40]	5243	ABCB1	ATP binding cassette subfamily B member 1	P08183	reviewed	ABCB1	ABCB1 MDR1 PGY1	ATP-dependent translocase ABCB1 (ATP-binding cassette sub-family B member 1) (Multidrug resistance protein 1) (EC 7.6.2.2) (P-glycoprotein 1) (Phospholipid transporter ABCB1) (EC 7.6.2.1) (CD antigen CD243)	1280	Evidence at protein level	5		ABCB1	ATP-dependent translocase ABCB1 (ATP-binding cassette sub-family B member 1) (Multidrug resistance protein 1) (EC 7.6.2.2) (P-glycoprotein 1) (Phospholipid transporter ABCB1) (EC 7.6.2.1) (CD antigen CD243)	HGNC:40	31.1262	0.9714	0	23.91	5.2	833.3	14	1	0.69764	11	23.58	5.2	832.9	10	1	1										0		102
ABCB10	protein_coding	ENSG00000135776.5	ATP binding cassette subfamily B member 10 [Source:HGNC Symbol;Acc:HGNC:41]	23456	ABCB10	ATP binding cassette subfamily B member 10	Q9NRK6	reviewed	ABCB10	ABCB10	ATP-binding cassette sub-family B member 10, mitochondrial (ABC-mitochondrial erythroid protein) (ABC-me protein) (ATP-binding cassette transporter 10) (ABC transporter 10 protein) (Mitochondrial ATP-binding cassette 2) (M-ABC2)	738	Evidence at protein level	5		ABCB10	ATP-binding cassette sub-family B member 10, mitochondrial (ABC-mitochondrial erythroid protein) (ABC-me protein) (ATP-binding cassette transporter 10) (ABC transporter 10 protein) (Mitochondrial ATP-binding cassette 2) (M-ABC2)	HGNC:41	35.1096	1	12	10.75	0.8	320	0	1	1	19	11.41	0.8	322.6	13	1	1										0		57
ABCB11	protein_coding	ENSG00000073734.10	ATP binding cassette subfamily B member 11 [Source:HGNC Symbol;Acc:HGNC:42]	8647	ABCB11	ATP binding cassette subfamily B member 11	O95342	reviewed	ABCB11	ABCB11 BSEP	Bile salt export pump (EC 7.6.2.-) (ATP-binding cassette sub-family B member 11)	1321	Evidence at protein level	5		ABCB11	Bile salt export pump (EC 7.6.2.-) (ATP-binding cassette sub-family B member 11)	HGNC:42	26.2369	1	17	24.1	10.4	666.2	10	1	1	23	24.315	10.4	668.2	21	1	1										0		93
ABCB4	protein_coding	ENSG00000005471.19	ATP binding cassette subfamily B member 4 [Source:HGNC Symbol;Acc:HGNC:45]	5244	ABCB4	ATP binding cassette subfamily B member 4	P21439	reviewed	ABCB4	ABCB4 MDR3 PGY3	Phosphatidylcholine translocator ABCB4 (EC 7.6.2.1) (ATP-binding cassette sub-family B member 4) (Multidrug resistance protein 3) (P-glycoprotein 3)	1286	Evidence at protein level	5		ABCB4	Phosphatidylcholine translocator ABCB4 (EC 7.6.2.1) (ATP-binding cassette sub-family B member 4) (Multidrug resistance protein 3) (P-glycoprotein 3)	HGNC:45	29.4927	0.9718	15	23.87	7.2	812.4	22	1	0.886431	22	23.662	7.2	813.9	25	1	1										0		73
ABCB5	protein_coding	ENSG00000004846.17	ATP binding cassette subfamily B member 5 [Source:HGNC Symbol;Acc:HGNC:46]	340273	ABCB5	ATP binding cassette subfamily B member 5	Q2M3G0	reviewed	ABCB5	ABCB5	ATP-binding cassette sub-family B member 5 (ABCB5 P-gp) (P-glycoprotein ABCB5) (EC 7.6.2.2)	1257	Evidence at protein level	5	CAUTION: Was named ABCB1 by some authors. {ECO:0000305}.	ABCB5	ATP-binding cassette sub-family B member 5 (ABCB5 P-gp) (P-glycoprotein ABCB5) (EC 7.6.2.2)	HGNC:46	21.4636	0.9809	19	22.33	9.7	702.3	13	1	1	24	21.78	9.7	702.3	12	1	1										0		6
ABCB6	protein_coding	ENSG00000115657.14	ATP binding cassette subfamily B member 6 (Langereis blood group) [Source:HGNC Symbol;Acc:HGNC:47]	10058	ABCB6	ATP binding cassette subfamily B member 6 (LAN blood group)	Q9NP58	reviewed	ABCB6	ABCB6 MTABC3 PRP UMAT	ATP-binding cassette sub-family B member 6 (ABC-type heme transporter ABCB6) (EC 7.6.2.5) (Mitochondrial ABC transporter 3) (Mt-ABC transporter 3) (P-glycoprotein-related protein) (Ubiquitously-expressed mammalian ABC half transporter)	842	Evidence at protein level	5	CAUTION: To date, the intracellular localization of ABCB6 is a matter of debate, with conflicting reports suggesting mitochondrial (PubMed:10837493, PubMed:17006453, PubMed:17661442) or endolysosomal localization (PubMed:22655043, PubMed:25627919, PubMed:29940187, PubMed:31053883), therefore questioning the requirement of ABCB6 in the mitochondrial import of porphyrins. {ECO:0000269|PubMed:108374…	ABCB6	ATP-binding cassette sub-family B member 6 (ABC-type heme transporter ABCB6) (EC 7.6.2.5) (Mitochondrial ABC transporter 3) (Mt-ABC transporter 3) (P-glycoprotein-related protein) (Ubiquitously-expressed mammalian ABC half transporter)	HGNC:47	31.8051	0.9927	12	16.9	7.6	488.4	16	1	1	12	13.45	7.6	488.4	9	1	1										0		61
ABCB7	protein_coding	ENSG00000131269.19	ATP binding cassette subfamily B member 7 [Source:HGNC Symbol;Acc:HGNC:48]	22	ABCB7	ATP binding cassette subfamily B member 7	O75027	reviewed	ABCB7	ABCB7 ABC7	Iron-sulfur clusters transporter ABCB7, mitochondrial (ATP-binding cassette sub-family B member 7, mitochondrial) (ATP-binding cassette transporter 7) (ABC transporter 7 protein)	752	Evidence at protein level	5		ABCB7	Iron-sulfur clusters transporter ABCB7, mitochondrial (ATP-binding cassette sub-family B member 7, mitochondrial) (ATP-binding cassette transporter 7) (ABC transporter 7 protein)	HGNC:48	16.6517	1	13	11.9595	8	243.4	9	1	1	12	10.1995	8	242.8	6	1	1										0		67
ABCB8	protein_coding	ENSG00000197150.13	ATP binding cassette subfamily B member 8 [Source:HGNC Symbol;Acc:HGNC:49]	11194	ABCB8	ATP binding cassette subfamily B member 8	Q9NUT2	reviewed	ABCB8	ABCB8 MABC1 MITOSUR	Mitochondrial potassium channel ATP-binding subunit (ATP-binding cassette sub-family B member 8, mitochondrial) (ABCB8) (Mitochondrial ATP-binding cassette 1) (M-ABC1) (Mitochondrial sulfonylurea-receptor) (MITOSUR)	735	Evidence at protein level	5		ABCB8	Mitochondrial potassium channel ATP-binding subunit (ATP-binding cassette sub-family B member 8, mitochondrial) (ABCB8) (Mitochondrial ATP-binding cassette 1) (M-ABC1) (Mitochondrial sulfonylurea-receptor) (MITOSUR)	HGNC:49	37.9411	0.974	13	15.41	8.6	289.5	9	1	1	13	14.03	8.6	289.5	5	1	1										0		52
ABCB9	protein_coding	ENSG00000150967.19	ATP binding cassette subfamily B member 9 [Source:HGNC Symbol;Acc:HGNC:50]	23457	ABCB9	ATP binding cassette subfamily B member 9	Q9NP78	reviewed	ABCB9	ABCB9 KIAA1520	ABC-type oligopeptide transporter ABCB9 (EC 7.4.2.6) (ATP-binding cassette sub-family B member 9) (ATP-binding cassette transporter 9) (ABC transporter 9 protein) (hABCB9) (TAP-like protein) (TAPL)	766	Evidence at protein level	5	CAUTION: Has also been detected in the endoplasmic reticulum but appears to be a lysosomal protein in vivo. {ECO:0000305|PubMed:11011155}.	ABCB9	ABC-type oligopeptide transporter ABCB9 (EC 7.4.2.6) (ATP-binding cassette sub-family B member 9) (ATP-binding cassette transporter 9) (ABC transporter 9 protein) (hABCB9) (TAP-like protein) (TAPL)	HGNC:50	32.2368	0.9385	18	15.02	6.6	314.2	31	1	1	13	10.33	6.6	314.8	25	1	1										0		22
ABCC1	protein_coding	ENSG00000103222.20	ATP binding cassette subfamily C member 1 [Source:HGNC Symbol;Acc:HGNC:51]	4363	ABCC1	ATP binding cassette subfamily C member 1 (ABCC1 blood group)	P33527	reviewed	ABCC1	ABCC1 MRP MRP1	Multidrug resistance-associated protein 1 (EC 7.6.2.2) (ATP-binding cassette sub-family C member 1) (Glutathione-S-conjugate-translocating ATPase ABCC1) (EC 7.6.2.3) (Leukotriene C(4) transporter) (LTC4 transporter)	1531	Evidence at protein level	5		ABCC1	Multidrug resistance-associated protein 1 (EC 7.6.2.2) (ATP-binding cassette sub-family C member 1) (Glutathione-S-conjugate-translocating ATPase ABCC1) (EC 7.6.2.3) (Leukotriene C(4) transporter) (LTC4 transporter)	HGNC:51	32.8114	0.9835	22	22.66	8.9	526	30	1	0.886431	23	22.66	8.9	524.9	58	1	1										0		138
ABCC10	protein_coding	ENSG00000124574.15	ATP binding cassette subfamily C member 10 [Source:HGNC Symbol;Acc:HGNC:52]	89845	ABCC10	ATP binding cassette subfamily C member 10	Q5T3U5	reviewed	ABCC10	ABCC10 MRP7 SIMRP7	ATP-binding cassette sub-family C member 10 (EC 7.6.2.2) (EC 7.6.2.3) (Multidrug resistance-associated protein 7)	1492	Evidence at protein level	5		ABCC10	ATP-binding cassette sub-family C member 10 (EC 7.6.2.2) (EC 7.6.2.3) (Multidrug resistance-associated protein 7)	HGNC:52	23.2033	1	23	12.28	2.4	355.7	17	1	1	25	12.808	2.4	359.4	34	1	1										0		47
ABCC11	protein_coding	ENSG00000121270.16	ATP binding cassette subfamily C member 11 [Source:HGNC Symbol;Acc:HGNC:14639]	85320	ABCC11	ATP binding cassette subfamily C member 11	Q96J66	reviewed	ABCC11	ABCC11 MRP8	ATP-binding cassette sub-family C member 11 (EC 7.6.2.2) (EC 7.6.2.3) (Multidrug resistance-associated protein 8)	1382	Evidence at protein level	5		ABCC11	ATP-binding cassette sub-family C member 11 (EC 7.6.2.2) (EC 7.6.2.3) (Multidrug resistance-associated protein 8)	HGNC:14639	21.9749	0.9678	24	16.266	6.1	339.3	9	1	0.886431	27	16.446	6.1	343.8	22	1	1										0		37
ABCC12	protein_coding	ENSG00000140798.17	ATP binding cassette subfamily C member 12 [Source:HGNC Symbol;Acc:HGNC:14640]	94160	ABCC12	ATP binding cassette subfamily C member 12	Q96J65	reviewed	ABCC12	ABCC12 MRP9	ATP-binding cassette sub-family C member 12 (Multidrug resistance-associated protein 9)	1359	Evidence at protein level	5	CAUTION: Does not transport any of the organic anions transported by the other multidrug resistance-associated proteins (MRPs) in vesicular transport assays, nor does it confer resistance to cytotoxic agents in intact cell assays. {ECO:0000269|PubMed:17472575}.	ABCC12	ATP-binding cassette sub-family C member 12 (Multidrug resistance-associated protein 9)	HGNC:14640	26.2249	0.9998	25	17.953	3.2	337	13	1	1	25	16.7695	3.2	338.4	8	1	1										0
ABCC2	protein_coding	ENSG00000023839.12	ATP binding cassette subfamily C member 2 [Source:HGNC Symbol;Acc:HGNC:53]	1244	ABCC2	ATP binding cassette subfamily C member 2	Q92887	reviewed	ABCC2	ABCC2 CMOAT CMOAT1 CMRP MRP2	ATP-binding cassette sub-family C member 2 (EC 7.6.2.-) (EC 7.6.2.2) (EC 7.6.2.3) (Canalicular multidrug resistance protein) (Canalicular multispecific organic anion transporter 1) (Multidrug resistance-associated protein 2)	1545	Evidence at protein level	5		ABCC2	ATP-binding cassette sub-family C member 2 (EC 7.6.2.-) (EC 7.6.2.2) (EC 7.6.2.3) (Canalicular multidrug resistance protein) (Canalicular multispecific organic anion transporter 1) (Multidrug resistance-associated protein 2)	HGNC:53	27.5655	0.9877	22	14.74	7.5	431.1	17	1	1	23	20.725	7.5	434.1	24	1	1										0		88
ABCC3	protein_coding	ENSG00000108846.16	ATP binding cassette subfamily C member 3 [Source:HGNC Symbol;Acc:HGNC:54]	8714	ABCC3	ATP binding cassette subfamily C member 3	O15438	reviewed	ABCC3	ABCC3 CMOAT2 MLP2 MRP3	ATP-binding cassette sub-family C member 3 (EC 7.6.2.-) (EC 7.6.2.2) (EC 7.6.2.3) (Canalicular multispecific organic anion transporter 2) (Multi-specific organic anion transporter D) (MOAT-D) (Multidrug resistance-associated protein 3)	1527	Evidence at protein level	5		ABCC3	ATP-binding cassette sub-family C member 3 (EC 7.6.2.-) (EC 7.6.2.2) (EC 7.6.2.3) (Canalicular multispecific organic anion transporter 2) (Multi-specific organic anion transporter D) (MOAT-D) (Multidrug resistance-associated protein 3)	HGNC:54	26.493	0.975	22	22.355	6.1	434.8	28	1	1	23	19.5	6.1	433.9	15	1	0.886431										0		77
ABCC4	protein_coding	ENSG00000125257.16	ATP binding cassette subfamily C member 4 [Source:HGNC Symbol;Acc:HGNC:55]	10257	ABCC4	ATP binding cassette subfamily C member 4 (PEL blood group)	O15439	reviewed	ABCC4	ABCC4 MOATB MRP4	ATP-binding cassette sub-family C member 4 (EC 7.6.2.-) (EC 7.6.2.2) (EC 7.6.2.3) (MRP/cMOAT-related ABC transporter) (Multi-specific organic anion transporter B) (MOAT-B) (Multidrug resistance-associated protein 4)	1325	Evidence at protein level	5		ABCC4	ATP-binding cassette sub-family C member 4 (EC 7.6.2.-) (EC 7.6.2.2) (EC 7.6.2.3) (MRP/cMOAT-related ABC transporter) (Multi-specific organic anion transporter B) (MOAT-B) (Multidrug resistance-associated protein 4)	HGNC:55	41.6673	0.9632	25	21.4245	10.1	454.8	25	1	0.886431	26	20.822	10.1	454.3	28	1	1										0		118
ABCC5	protein_coding	ENSG00000114770.17	ATP binding cassette subfamily C member 5 [Source:HGNC Symbol;Acc:HGNC:56]	10057	ABCC5	ATP binding cassette subfamily C member 5	O15440	reviewed	ABCC5	ABCC5 MRP5	ATP-binding cassette sub-family C member 5 (EC 7.6.2.-) (EC 7.6.2.2) (Multi-specific organic anion transporter C) (MOAT-C) (Multidrug resistance-associated protein 5) (SMRP) (pABC11)	1437	Evidence at protein level	5		ABCC5	ATP-binding cassette sub-family C member 5 (EC 7.6.2.-) (EC 7.6.2.2) (Multi-specific organic anion transporter C) (MOAT-C) (Multidrug resistance-associated protein 5) (SMRP) (pABC11)	HGNC:56	32.3774	0.9913	23	17.83	17.2	362.9	19	1	1	22	14.016	17.2	362.3	13	1	1										0		84
ABCC6	protein_coding	ENSG00000091262.17	ATP binding cassette subfamily C member 6 [Source:HGNC Symbol;Acc:HGNC:57]	368	ABCC6	ATP binding cassette subfamily C member 6	O95255	reviewed	ABCC6	ABCC6 ARA MRP6	ATP-binding cassette sub-family C member 6 (EC 7.6.2.-) (EC 7.6.2.3) (Anthracycline resistance-associated protein) (Multi-specific organic anion transporter E) (MOAT-E) (Multidrug resistance-associated protein 6)	1503	Evidence at protein level	5		ABCC6	ATP-binding cassette sub-family C member 6 (EC 7.6.2.-) (EC 7.6.2.3) (Anthracycline resistance-associated protein) (Multi-specific organic anion transporter E) (MOAT-E) (Multidrug resistance-associated protein 6)	HGNC:57	25.3832	1	22	19.03	4.5	385.4	21	1	0.886431	24	20.9035	4.5	385.2	25	1	1										0		67
ABCC8	protein_coding	ENSG00000006071.16	ATP binding cassette subfamily C member 8 [Source:HGNC Symbol;Acc:HGNC:59]	6833	ABCC8	ATP binding cassette subfamily C member 8	Q09428	reviewed	ABCC8	ABCC8 HRINS SUR SUR1	ATP-binding cassette sub-family C member 8 (Sulfonylurea receptor 1)	1581	Evidence at protein level	5		ABCC8	ATP-binding cassette sub-family C member 8 (Sulfonylurea receptor 1)	HGNC:59	32.8198	0.989	31	37.875	11.6	455.8	59	1	0.69764	24	30.67	11.6	447.3	16	1	0.886431										0		33
ABCC9	protein_coding	ENSG00000069431.14	ATP binding cassette subfamily C member 9 [Source:HGNC Symbol;Acc:HGNC:60]	10060	ABCC9	ATP binding cassette subfamily C member 9	O60706	reviewed	ABCC9	ABCC9 SUR2	ATP-binding cassette sub-family C member 9 (Sulfonylurea receptor 2)	1549	Evidence at protein level	5		ABCC9	ATP-binding cassette sub-family C member 9 (Sulfonylurea receptor 2)	HGNC:60	39.4353	0.9913	24	32.91	7.8	415.6	29	1	0.886431	25	31.41	7.8	414.8	20	1	0.886431										0		37
ABCD1	protein_coding	ENSG00000101986.12	ATP binding cassette subfamily D member 1 [Source:HGNC Symbol;Acc:HGNC:61]	215	ABCD1	ATP binding cassette subfamily D member 1	P33897	reviewed	ABCD1	ABCD1 ALD	ATP-binding cassette sub-family D member 1 (EC 3.1.2.-) (EC 7.6.2.-) (Adrenoleukodystrophy protein) (ALDP)	745	Evidence at protein level	5	CAUTION: Variants Trp-88, Cys-152, Cys-181, Ser-343, Pro-503, Arg-514 and His-554 have original been associated with ALD. However this paper was retracted due to inconsistencies in a confirmation immunoblot that could not be validated from the originally published data. {ECO:0000305|PubMed:15643618, ECO:0000305|PubMed:34337821}.	ABCD1	ATP-binding cassette sub-family D member 1 (EC 3.1.2.-) (EC 7.6.2.-) (Adrenoleukodystrophy protein) (ALDP)	HGNC:61	32.3527	0.9787	12	5.92	1.6	399.4	4	1	1	14	6.29	1.6	400.3	6	1	1										0		56
ABCD2	protein_coding	ENSG00000173208.4	ATP binding cassette subfamily D member 2 [Source:HGNC Symbol;Acc:HGNC:66]	225	ABCD2	ATP binding cassette subfamily D member 2	Q9UBJ2	reviewed	ABCD2	ABCD2 ALD1 ALDL1 ALDR ALDRP	ATP-binding cassette sub-family D member 2 (EC 3.1.2.-) (EC 7.6.2.-) (Adrenoleukodystrophy-like 1) (Adrenoleukodystrophy-related protein) (hALDR)	740	Evidence at protein level	5		ABCD2	ATP-binding cassette sub-family D member 2 (EC 3.1.2.-) (EC 7.6.2.-) (Adrenoleukodystrophy-like 1) (Adrenoleukodystrophy-related protein) (hALDR)	HGNC:66	23.1799	0.9818	10	5.892	13.1	422.4	0	1	1	12	5.892	13.1	423.6	1	1	1										0		41
ABCD3	protein_coding	ENSG00000117528.14	ATP binding cassette subfamily D member 3 [Source:HGNC Symbol;Acc:HGNC:67]	5825	ABCD3	ATP binding cassette subfamily D member 3	P28288	reviewed	ABCD3	ABCD3 PMP70 PXMP1	ATP-binding cassette sub-family D member 3 (EC 3.1.2.-) (EC 7.6.2.-) (70 kDa peroxisomal membrane protein) (PMP70)	659	Evidence at protein level	5	CAUTION: Mutation in ABCD3 have been found in two individuals affected by Zellweger syndrome (PubMed:1301993). Later studies, however, showed unambiguously that a PEX1 defect was the underlying cause of the defect in peroxisome biogenesis in these patients (PubMed:9539740). {ECO:0000269|PubMed:1301993, ECO:0000269|PubMed:9539740}.	ABCD3	ATP-binding cassette sub-family D member 3 (EC 3.1.2.-) (EC 7.6.2.-) (70 kDa peroxisomal membrane protein) (PMP70)	HGNC:67	30.0231	1	13	8.757	22.7	404.7	2	1	1	17	8.8085	22.7	406.5	6	1	1										0		94
ABCD4	protein_coding	ENSG00000119688.21	ATP binding cassette subfamily D member 4 [Source:HGNC Symbol;Acc:HGNC:68]	5826	ABCD4	ATP binding cassette subfamily D member 4	O14678	reviewed	ABCD4	ABCD4 PXMP1L	Lysosomal cobalamin transporter ABCD4 (EC 7.6.2.8) (ATP-binding cassette sub-family D member 4) (PMP70-related protein) (P70R) (Peroxisomal membrane protein 1-like) (PXMP1-L) (Peroxisomal membrane protein 69) (PMP69)	606	Evidence at protein level	5	CAUTION: Originally proposed to be a peroxisomal protein (PubMed:9266848). Recent studies have suggested its localization to the endoplasmic reticulum and within the lysosome (PubMed:27456980). {ECO:0000269|PubMed:27456980, ECO:0000269|PubMed:28572511, ECO:0000269|PubMed:33845046, ECO:0000269|PubMed:9266848}.	ABCD4	Lysosomal cobalamin transporter ABCD4 (EC 7.6.2.8) (ATP-binding cassette sub-family D member 4) (PMP70-related protein) (P70R) (Peroxisomal membrane protein 1-like) (PXMP1-L) (Peroxisomal membrane protein 69) (PMP69)	HGNC:68	34.5583	1	11	16.42	8.5	364.9	7	1	1	13	15.12	8.5	367.7	19	1	1										0		28
ABCE1	protein_coding	ENSG00000164163.11	ATP binding cassette subfamily E member 1 [Source:HGNC Symbol;Acc:HGNC:69]	6059	ABCE1	ATP binding cassette subfamily E member 1	P61221	reviewed	ABCE1	ABCE1 RLI RNASEL1 RNASELI RNS4I OK/SW-cl.40	ATP-binding cassette sub-family E member 1 (EC 3.6.5.-) (2'-5'-oligoadenylate-binding protein) (HuHP68) (RNase L inhibitor) (Ribonuclease 4 inhibitor) (RNS4I)	599	Evidence at protein level	5		ABCE1	ATP-binding cassette sub-family E member 1 (EC 3.6.5.-) (2'-5'-oligoadenylate-binding protein) (HuHP68) (RNase L inhibitor) (Ribonuclease 4 inhibitor) (RNS4I)	HGNC:69	21.1763	0.9883	31	14.83	34.8	215.9	0	1	1	31	15.25	34.8	211.3	0	1	1										0		112
ABCF1	protein_coding	ENSG00000204574.14	ATP binding cassette subfamily F member 1 [Source:HGNC Symbol;Acc:HGNC:70]	23	ABCF1	ATP binding cassette subfamily F member 1	Q8NE71	reviewed	ABCF1	ABCF1 ABC50	ATP-binding cassette sub-family F member 1 (ATP-binding cassette 50) (TNF-alpha-stimulated ABC protein)	845	Evidence at protein level	5		ABCF1	ATP-binding cassette sub-family F member 1 (ATP-binding cassette 50) (TNF-alpha-stimulated ABC protein)	HGNC:70	40.0582	1	18	10.17	5.7	156.9	0	1	1	18	10.17	7.2	155.5	0	1	1										0		154
ABCF2	protein_coding	ENSG00000033050.9	ATP binding cassette subfamily F member 2 [Source:HGNC Symbol;Acc:HGNC:71]	10061	ABCF2	ATP binding cassette subfamily F member 2	Q9UG63	reviewed	ABCF2	ABCF2 HUSSY-18	ATP-binding cassette sub-family F member 2 (Iron-inhibited ABC transporter 2)	623	Evidence at protein level	3	CAUTION: Lacks transmembrane domains and is probably not involved in transport. {ECO:0000305}.	ABCF2	ATP-binding cassette sub-family F member 2 (Iron-inhibited ABC transporter 2)	HGNC:71	30.706	0.9948	21	12.75	16.1	161.7	0	1	1	17	12.75	16.1	159.3	0	1	1										0		102
ABCF2-H2BK1	protein_coding	ENSG00000285292.1	ABCF2-H2BK1 readthrough [Source:HGNC Symbol;Acc:HGNC:54751]	114483834	ABCF2-H2BK1	ABCF2-H2BK1 readthrough										ABCF2-H2BK1	ABCF2-H2BK1 readthrough [Source:HGNC Symbol;Acc:HGNC:54751]		30.706	0.9948	17	12.75	0	159.3	0	0.578	1	17	12.75	0	159.3	0	0.7475	1	Readthrough			1						1	1
ABCF3	protein_coding	ENSG00000161204.12	ATP binding cassette subfamily F member 3 [Source:HGNC Symbol;Acc:HGNC:72]	55324	ABCF3	ATP binding cassette subfamily F member 3	Q9NUQ8	reviewed	ABCF3	ABCF3	ATP-binding cassette sub-family F member 3	709	Evidence at protein level	4	CAUTION: Lacks transmembrane domains and is probably not involved in transport. {ECO:0000305}.	ABCF3	ATP-binding cassette sub-family F member 3	HGNC:72	34.1744	1	17	12.43	23.5	134.4	0	1	1	17	14.18	23.5	135.4	0	1	1										0		95
ABCG1	protein_coding	ENSG00000160179.19	ATP binding cassette subfamily G member 1 [Source:HGNC Symbol;Acc:HGNC:73]	9619	ABCG1	ATP binding cassette subfamily G member 1	P45844	reviewed	ABCG1	ABCG1 ABC8 WHT1	ATP-binding cassette sub-family G member 1 (EC 7.6.2.-) (ATP-binding cassette transporter 8) (White protein homolog)	678	Evidence at protein level	5		ABCG1	ATP-binding cassette sub-family G member 1 (EC 7.6.2.-) (ATP-binding cassette transporter 8) (White protein homolog)	HGNC:73	31.0354	0.864	14	8.1	25.5	257.4	8	1	0.886431	14	8.375	25.5	257.7	13	1	1										0		22
ABCG2	protein_coding	ENSG00000118777.12	ATP binding cassette subfamily G member 2 (Junior blood group) [Source:HGNC Symbol;Acc:HGNC:74]	9429	ABCG2	ATP binding cassette subfamily G member 2 (JR blood group)	Q9UNQ0	reviewed	ABCG2	ABCG2 ABCP BCRP BCRP1 MXR	Broad substrate specificity ATP-binding cassette transporter ABCG2 (EC 7.6.2.2) (ATP-binding cassette sub-family G member 2) (Breast cancer resistance protein) (CDw338) (Mitoxantrone resistance-associated protein) (Placenta-specific ATP-binding cassette transporter) (Urate exporter) (CD antigen CD338)	655	Evidence at protein level	5	CAUTION: Was originally proposed to function as a glutathione transporter (PubMed:20332504). However, some evidences suggest it is not the case (PubMed:24312054). {ECO:0000269|PubMed:20332504, ECO:0000269|PubMed:24312054}.	ABCG2	Broad substrate specificity ATP-binding cassette transporter ABCG2 (EC 7.6.2.2) (ATP-binding cassette sub-family G member 2) (Breast cancer resistance protein) (CDw338) (Mitoxantrone resistance-associated protein) (Placenta-specific ATP-binding cassette transporter) (Urate exporter) (CD antigen CD338)	HGNC:74	27.3049	0.9271	8	12.708	11.7	214.7	7	1	0.886431	8	12.458	11.7	214.7	7	1	1										0		38
ABCG4	protein_coding	ENSG00000172350.10	ATP binding cassette subfamily G member 4 [Source:HGNC Symbol;Acc:HGNC:13884]	64137	ABCG4	ATP binding cassette subfamily G member 4	Q9H172	reviewed	ABCG4	ABCG4 WHITE2	ATP-binding cassette sub-family G member 4 (EC 7.6.2.-)	646	Evidence at protein level	5		ABCG4	ATP-binding cassette sub-family G member 4 (EC 7.6.2.-)	HGNC:13884	26.3515	0.9809	7	7.57	11.6	249.4	6	1	0.886431	8	7.24	11.6	249.9	7	1	1										0		7
ABCG5	protein_coding	ENSG00000138075.14	ATP binding cassette subfamily G member 5 [Source:HGNC Symbol;Acc:HGNC:13886]	64240	ABCG5	ATP binding cassette subfamily G member 5	Q9H222	reviewed	ABCG5	ABCG5	ATP-binding cassette sub-family G member 5 (EC 7.6.2.-) (Sterolin-1)	651	Evidence at protein level	5		ABCG5	ATP-binding cassette sub-family G member 5 (EC 7.6.2.-) (Sterolin-1)	HGNC:13886	23.5017	0.978	10	11.44	8.5	164.8	0	1	1	18	13.8728	8.5	168.6	27	1	1										0		15
ABCG8	protein_coding	ENSG00000143921.9	ATP binding cassette subfamily G member 8 [Source:HGNC Symbol;Acc:HGNC:13887]	64241	ABCG8	ATP binding cassette subfamily G member 8	Q9H221	reviewed	ABCG8	ABCG8	ATP-binding cassette sub-family G member 8 (EC 7.6.2.-) (Sterolin-2)	673	Evidence at protein level	5	CAUTION: Seems to have a defective ATP-binding region. {ECO:0000305}.	ABCG8	ATP-binding cassette sub-family G member 8 (EC 7.6.2.-) (Sterolin-2)	HGNC:13887	31.2395	0.9776	15	9.782	6.6	216.4	4	1	1	14	9.282	6.6	215.4	5	1	1										0		18
ABHD1	protein_coding	ENSG00000143994.14	abhydrolase domain containing 1 [Source:HGNC Symbol;Acc:HGNC:17553]	84696	ABHD1	abhydrolase domain containing 1	Q96SE0	reviewed	ABHD1	ABHD1 LABH1	Protein ABHD1 (EC 3.1.1.-) (Alpha/beta hydrolase domain-containing protein 1) (Abhydrolase domain-containing protein 1) (Lung alpha/beta hydrolase 1)	405	Evidence at protein level	4		ABHD1	Protein ABHD1 (EC 3.1.1.-) (Alpha/beta hydrolase domain-containing protein 1) (Abhydrolase domain-containing protein 1) (Lung alpha/beta hydrolase 1)	HGNC:17553	16.4234	0.9951	3	9.5	5.2	57.1	1	1	1	5	8.5	5.2	57.1	1	1	1										0		2
ABHD10	protein_coding	ENSG00000144827.9	abhydrolase domain containing 10, depalmitoylase [Source:HGNC Symbol;Acc:HGNC:25656]	55347	ABHD10	abhydrolase domain containing 10, depalmitoylase	Q9NUJ1	reviewed	ABHD10	ABHD10	Palmitoyl-protein thioesterase ABHD10, mitochondrial (EC 3.1.2.22) (Acyl-protein thioesterase ABHD10) (Alpha/beta hydrolase domain-containing protein 10) (Abhydrolase domain-containing protein 10) (Mycophenolic acid acyl-glucuronide esterase, mitochondrial) (EC 3.1.1.93)	306	Evidence at protein level	5		ABHD10	Palmitoyl-protein thioesterase ABHD10, mitochondrial (EC 3.1.2.22) (Acyl-protein thioesterase ABHD10) (Alpha/beta hydrolase domain-containing protein 10) (Abhydrolase domain-containing protein 10) (Mycophenolic acid acyl-glucuronide esterase, mitochondrial) (EC 3.1.1.93)	HGNC:25656	21.2075	0.9991	4	4.08	4.7	36	0	1	1	3	4	4.7	36	0	1	1										0		43
ABHD11	protein_coding	ENSG00000106077.19	abhydrolase domain containing 11 [Source:HGNC Symbol;Acc:HGNC:16407]	83451	ABHD11	abhydrolase domain containing 11	Q8NFV4	reviewed	ABHD11	ABHD11 WBSCR21 PP1226	sn-1-specific diacylglycerol lipase ABHD11 (EC 3.1.1.116) (Alpha/beta hydrolase domain-containing protein 11) (Abhydrolase domain-containing protein 11) (Williams-Beuren syndrome chromosomal region 21 protein)	306	Evidence at protein level	5		ABHD11	sn-1-specific diacylglycerol lipase ABHD11 (EC 3.1.1.116) (Alpha/beta hydrolase domain-containing protein 11) (Abhydrolase domain-containing protein 11) (Williams-Beuren syndrome chromosomal region 21 protein)	HGNC:16407	18.6668	0.989	5	6.94	8.1	84.9	0	1	1	9	6.32	8.1	84.9	0	1	1										0		32
ABHD12	protein_coding	ENSG00000100997.20	abhydrolase domain containing 12, lysophospholipase [Source:HGNC Symbol;Acc:HGNC:15868]	26090	ABHD12	abhydrolase domain containing 12, lysophospholipase	Q8N2K0	reviewed	ABHD12	ABHD12 C20orf22	Lysophosphatidylserine lipase ABHD12 (EC 3.1.-.-) (2-arachidonoylglycerol hydrolase ABHD12) (Abhydrolase domain-containing protein 12) (hABHD12) (Monoacylglycerol lipase ABHD12) (EC 3.1.1.23) (Oxidized phosphatidylserine lipase ABHD12) (EC 3.1.-.-)	398	Evidence at protein level	5	CAUTION: A family suffering from Polyneuropathy, hearing loss, ataxia, retinitis pigmentosa, and cataract (PHARC) was initially clinically diagnosed with Usher syndrome type 3 (PubMed:22938382). Reexamination of one affected member of this family revealed ataxia but not polyneuropathy, demonstrating the phenotypic heterogeneity in PHARC and the need for careful neurological assessments to disting…	ABHD12	Lysophosphatidylserine lipase ABHD12 (EC 3.1.-.-) (2-arachidonoylglycerol hydrolase ABHD12) (Abhydrolase domain-containing protein 12) (hABHD12) (Monoacylglycerol lipase ABHD12) (EC 3.1.1.23) (Oxidized phosphatidylserine lipase ABHD12) (EC 3.1.-.-)	HGNC:15868	31.8987	0.9867	13	10.16	8.5	53.3	2	1	0.886431	8	9.66	8.5	53.3	3	1	1										0		56
ABHD12B	protein_coding	ENSG00000131969.15	abhydrolase domain containing 12B [Source:HGNC Symbol;Acc:HGNC:19837]	145447	ABHD12B	abhydrolase domain containing 12B	Q7Z5M8	reviewed	ABHD12B	ABHD12B C14orf29	Protein ABHD12B (EC 3.-.-.-) (Abhydrolase domain-containing protein 12B) (Alpha/beta hydrolase domain-containing protein 12B)	362	Evidence at protein level	4		ABHD12B	Protein ABHD12B (EC 3.-.-.-) (Abhydrolase domain-containing protein 12B) (Alpha/beta hydrolase domain-containing protein 12B)	HGNC:19837	21.3593	0.9999	11	7.99	2.3	60.9	0	1	0.886431	7	7.86	2.3	63.3	0	1	1										0		6
ABHD13	protein_coding	ENSG00000139826.6	abhydrolase domain containing 13 [Source:HGNC Symbol;Acc:HGNC:20293]	84945	ABHD13	abhydrolase domain containing 13	Q7L211	reviewed	ABHD13	ABHD13 C13orf6	Protein ABHD13 (EC 3.-.-.-) (Alpha/beta hydrolase domain-containing protein 13) (Abhydrolase domain-containing protein 13)	337	Evidence at transcript level	3		ABHD13	Protein ABHD13 (EC 3.-.-.-) (Alpha/beta hydrolase domain-containing protein 13) (Abhydrolase domain-containing protein 13)	HGNC:20293	27.4372	0.982	7	1	28.5	37.9	0	1	1	7	1	28.5	37.9	0	1	1										0		16
ABHD14A	protein_coding	ENSG00000248487.10	abhydrolase domain containing 14A [Source:HGNC Symbol;Acc:HGNC:24538]	25864	ABHD14A	abhydrolase domain containing 14A	Q9BUJ0	reviewed	ABHD14A	ABHD14A UNQ1913/PRO4373	Protein ABHD14A (EC 3.-.-.-) (Alpha/beta hydrolase domain-containing protein 14A) (Abhydrolase domain-containing protein 14A)	271	Evidence at transcript level	3	CAUTION: It is uncertain whether Met-1 or Met-30 is the initiator. {ECO:0000305}.	ABHD14A	Protein ABHD14A (EC 3.-.-.-) (Alpha/beta hydrolase domain-containing protein 14A) (Abhydrolase domain-containing protein 14A)	HGNC:24538	21.4146	0.9926	3	5	4	30.3	1	1	1	3	3.5	4	30.3	0	1	1										0		16
ABHD14A-ACY1	protein_coding	ENSG00000114786.16	ABHD14A-ACY1 readthrough [Source:HGNC Symbol;Acc:HGNC:38856]	100526760	ABHD14A-ACY1												ABHD14A-ACY1 readthrough [Source:HGNC Symbol;Acc:HGNC:38856]		34.9333	0.9749	13	14.41	0	206.7	1	0.3436	1	11	11.5	0.3	173.6	0	0.549	1	Readthrough			1						1	1
ABHD14B	protein_coding	ENSG00000114779.20	abhydrolase domain containing 14B [Source:HGNC Symbol;Acc:HGNC:28235]	84836	ABHD14B	abhydrolase domain containing 14B	Q96IU4	reviewed	ABHD14B	ABHD14B CIB	Putative protein-lysine deacylase ABHD14B (EC 2.3.1.-) (Alpha/beta hydrolase domain-containing protein 14B) (Abhydrolase domain-containing protein 14B) (CCG1-interacting factor B)	210	Evidence at protein level	5	CAUTION: The protein-lysine deacetylase activity using CoA as substrate is unclear as this protein belongs to a family of serine hydrolases, and that the reaction shown in the publication is not hydrolyzing H(2)O. Additional experiments are therefore required to confirm this activity in vivo. {ECO:0000305|PubMed:31478652}.	ABHD14B	Putative protein-lysine deacylase ABHD14B (EC 2.3.1.-) (Alpha/beta hydrolase domain-containing protein 14B) (Abhydrolase domain-containing protein 14B) (CCG1-interacting factor B)	HGNC:28235	17.0543	0.9541	7	3.75	15.5	30.8	0	1	1	7	3	15.5	30.8	0	1	1										0		17
ABHD15	protein_coding	ENSG00000168792.5	abhydrolase domain containing 15 [Source:HGNC Symbol;Acc:HGNC:26971]	116236	ABHD15	abhydrolase domain containing 15	Q6UXT9	reviewed	ABHD15	ABHD15 UNQ6510/PRO21435	Protein ABHD15 (Alpha/beta hydrolase domain-containing protein 15) (Abhydrolase domain-containing protein 15)	468	Evidence at protein level	4		ABHD15	Protein ABHD15 (Alpha/beta hydrolase domain-containing protein 15) (Abhydrolase domain-containing protein 15)	HGNC:26971	23.4303	0.9941	0	0.52	5	27.9	0	1	1	0	0.52	5	27.9	0	1	1										0		32
ABHD16A	protein_coding	ENSG00000204427.12	abhydrolase domain containing 16A, phospholipase [Source:HGNC Symbol;Acc:HGNC:13921]	7920	ABHD16A	abhydrolase domain containing 16A, phospholipase	O95870	reviewed	ABHD16A	ABHD16A BAT5 G5 NG26 PP199	Phosphatidylserine lipase ABHD16A (EC 3.1.-.-) (Alpha/beta hydrolase domain-containing protein 16A) (Abhydrolase domain-containing protein 16A) (HLA-B-associated transcript 5) (hBAT5) (Monoacylglycerol lipase ABHD16A) (EC 3.1.1.23) (Protein G5)	558	Evidence at protein level	5		ABHD16A	Phosphatidylserine lipase ABHD16A (EC 3.1.-.-) (Alpha/beta hydrolase domain-containing protein 16A) (Abhydrolase domain-containing protein 16A) (HLA-B-associated transcript 5) (hBAT5) (Monoacylglycerol lipase ABHD16A) (EC 3.1.1.23) (Protein G5)	HGNC:13921	29.4037	0.9706	0	1.4115	12.6	37.5	2	1	1	0	1.4115	12.6	37.5	2	1	1										0		64
ABHD16B	protein_coding	ENSG00000183260.7	abhydrolase domain containing 16B [Source:HGNC Symbol;Acc:HGNC:16128]	140701	ABHD16B	abhydrolase domain containing 16B	Q9H3Z7	reviewed	ABHD16B	ABHD16B C20orf135	Protein ABHD16B (EC 3.-.-.-) (Alpha/beta hydrolase domain-containing protein 16B) (Abhydrolase domain-containing protein 16B)	469	Inferred from homology	3		ABHD16B	Protein ABHD16B (EC 3.-.-.-) (Alpha/beta hydrolase domain-containing protein 16B) (Abhydrolase domain-containing protein 16B)	HGNC:16128	20.9284	0.9206	0	0	9.7	38.8	0	1	1	0	0	9.7	38.8	0	1	1										0		11
ABHD17A	protein_coding	ENSG00000129968.17	abhydrolase domain containing 17A, depalmitoylase [Source:HGNC Symbol;Acc:HGNC:28756]	81926	ABHD17A	abhydrolase domain containing 17A, depalmitoylase	Q96GS6	reviewed	ABHD17A	ABHD17A C19orf27 FAM108A1	Alpha/beta hydrolase domain-containing protein 17A (Abhydrolase domain-containing protein 17A) (EC 3.1.2.22)	310	Evidence at protein level	5		ABHD17A	Alpha/beta hydrolase domain-containing protein 17A (Abhydrolase domain-containing protein 17A) (EC 3.1.2.22)	HGNC:28756	35.6235	0.9261	3	5.98	23.1	29.4	0	1	1	3	3.12	23.1	29.4	0	1	1										0		18
ABHD17B	protein_coding	ENSG00000107362.14	abhydrolase domain containing 17B, depalmitoylase [Source:HGNC Symbol;Acc:HGNC:24278]	51104	ABHD17B	abhydrolase domain containing 17B, depalmitoylase	Q5VST6	reviewed	ABHD17B	ABHD17B C9orf77 FAM108B1 CGI-67	Alpha/beta hydrolase domain-containing protein 17B (Abhydrolase domain-containing protein 17B) (EC 3.1.2.22)	288	Evidence at protein level	5		ABHD17B	Alpha/beta hydrolase domain-containing protein 17B (Abhydrolase domain-containing protein 17B) (EC 3.1.2.22)	HGNC:24278	14.413	1	3	3	30.7	28.5	0	1	0.886431	3	3	30.7	28.5	0	1	1										0		26
ABHD17C	protein_coding	ENSG00000136379.12	abhydrolase domain containing 17C, depalmitoylase [Source:HGNC Symbol;Acc:HGNC:26925]	58489	ABHD17C	abhydrolase domain containing 17C, depalmitoylase	Q6PCB6	reviewed	ABHD17C	ABHD17C FAM108C1	Alpha/beta hydrolase domain-containing protein 17C (Abhydrolase domain-containing protein 17C) (EC 3.1.2.22)	329	Evidence at protein level	5		ABHD17C	Alpha/beta hydrolase domain-containing protein 17C (Abhydrolase domain-containing protein 17C) (EC 3.1.2.22)	HGNC:26925	44.5467	0.8399	3	4	3.5	28.6	0	1	0.886431	3	3	3.5	28.6	0	1	1										0		16
ABHD18	protein_coding	ENSG00000164074.17	abhydrolase domain containing 18 [Source:HGNC Symbol;Acc:HGNC:26111]	80167	ABHD18	abhydrolase domain containing 18	Q0P651	reviewed	ABHD18	ABHD18 C4orf29	Protein ABHD18 (Alpha/beta hydrolase domain-containing protein 18) (Abhydrolase domain-containing protein 18)	414	Evidence at transcript level	3		ABHD18	Protein ABHD18 (Alpha/beta hydrolase domain-containing protein 18) (Abhydrolase domain-containing protein 18)	HGNC:26111	14.2738	0.8791	2	4.158	10.1	552.8	0	1	1	2	5.86	10.1	552.8	0	1	1										0		16
ABHD2	protein_coding	ENSG00000140526.18	abhydrolase domain containing 2, acylglycerol lipase [Source:HGNC Symbol;Acc:HGNC:18717]	11057	ABHD2	abhydrolase domain containing 2, acylglycerol lipase	P08910	reviewed	ABHD2	ABHD2 LABH2	Monoacylglycerol lipase ABHD2 (EC 3.1.1.23) (2-arachidonoylglycerol hydrolase) (Abhydrolase domain-containing protein 2) (Acetylesterase) (EC 3.1.1.6) (Lung alpha/beta hydrolase 2) (Progesterone-sensitive lipase) (EC 3.1.1.79) (Protein PHPS1-2)	425	Evidence at protein level	5	CAUTION: Was originally thought to be a G-coupled receptor. {ECO:0000305|PubMed:2843827}.	ABHD2	Monoacylglycerol lipase ABHD2 (EC 3.1.1.23) (2-arachidonoylglycerol hydrolase) (Abhydrolase domain-containing protein 2) (Acetylesterase) (EC 3.1.1.6) (Lung alpha/beta hydrolase 2) (Progesterone-sensitive lipase) (EC 3.1.1.79) (Protein PHPS1-2)	HGNC:18717	28.3394	1	5	9.16	18	99	3	1	1	5	9.25	18	100	1	1	1										0		36
ABHD3	protein_coding	ENSG00000158201.10	abhydrolase domain containing 3, phospholipase [Source:HGNC Symbol;Acc:HGNC:18718]	171586	ABHD3	abhydrolase domain containing 3, phospholipase	Q8WU67	reviewed	ABHD3	ABHD3	Phospholipase ABHD3 (EC 3.1.1.32) (EC 3.1.1.4) (Abhydrolase domain-containing protein 3)	409	Evidence at transcript level	5		ABHD3	Phospholipase ABHD3 (EC 3.1.1.32) (EC 3.1.1.4) (Abhydrolase domain-containing protein 3)	HGNC:18718	26.1758	0.9838	3	9.33	10.1	31	1	1	1	7	8	10.1	31.3	1	1	1										0		18
ABHD4	protein_coding	ENSG00000100439.11	abhydrolase domain containing 4, N-acyl phospholipase B [Source:HGNC Symbol;Acc:HGNC:20154]	63874	ABHD4	abhydrolase domain containing 4, N-acyl phospholipase B	Q8TB40	reviewed	ABHD4	ABHD4	(Lyso)-N-acylphosphatidylethanolamine lipase (EC 3.1.1.-) (Alpha/beta hydrolase domain-containing protein 4) (Abhydrolase domain-containing protein 4) (Alpha/beta-hydrolase 4)	342	Evidence at protein level	5	CAUTION: Thr-291 is present instead of the conserved His which is expected to be an active site residue. {ECO:0000305}.	ABHD4	(Lyso)-N-acylphosphatidylethanolamine lipase (EC 3.1.1.-) (Alpha/beta hydrolase domain-containing protein 4) (Abhydrolase domain-containing protein 4) (Alpha/beta-hydrolase 4)	HGNC:20154	33.837	0.9931	9	4.906	10	84	0	1	1	7	2.628	15.3	84.3	0	1	1										0		24
ABHD5	protein_coding	ENSG00000011198.10	abhydrolase domain containing 5, lysophosphatidic acid acyltransferase [Source:HGNC Symbol;Acc:HGNC:21396]	51099	ABHD5	abhydrolase domain containing 5, lysophosphatidic acid acyltransferase	Q8WTS1	reviewed	ABHD5	ABHD5 NCIE2 CGI-58	1-acylglycerol-3-phosphate O-acyltransferase ABHD5 (EC 2.3.1.51) (Abhydrolase domain-containing protein 5) (Lipid droplet-binding protein CGI-58)	349	Evidence at protein level	5		ABHD5	1-acylglycerol-3-phosphate O-acyltransferase ABHD5 (EC 2.3.1.51) (Abhydrolase domain-containing protein 5) (Lipid droplet-binding protein CGI-58)	HGNC:21396	34.6876	0.9934	10	6.024	4.9	69.4	0	1	1	7	3.404	4.9	69.4	0	1	1										0		19
ABHD6	protein_coding	ENSG00000163686.15	abhydrolase domain containing 6, acylglycerol lipase [Source:HGNC Symbol;Acc:HGNC:21398]	57406	ABHD6	abhydrolase domain containing 6, acylglycerol lipase	Q9BV23	reviewed	ABHD6	ABHD6	Monoacylglycerol lipase ABHD6 (EC 3.1.1.23) (2-arachidonoylglycerol hydrolase) (Abhydrolase domain-containing protein 6)	337	Evidence at protein level	5		ABHD6	Monoacylglycerol lipase ABHD6 (EC 3.1.1.23) (2-arachidonoylglycerol hydrolase) (Abhydrolase domain-containing protein 6)	HGNC:21398	31.4383	1	7	6.7	28.5	89.4	2	1	0.886431	7	6.7	28.5	89.4	1	1	0.886431										0		35
ABHD8	protein_coding	ENSG00000127220.6	abhydrolase domain containing 8 [Source:HGNC Symbol;Acc:HGNC:23759]	79575	ABHD8	abhydrolase domain containing 8	Q96I13	reviewed	ABHD8	ABHD8	Protein ABHD8 (EC 3.-.-.-) (Alpha/beta hydrolase domain-containing protein 8) (Abhydrolase domain-containing protein 8)	439	Evidence at protein level	3		ABHD8	Protein ABHD8 (EC 3.-.-.-) (Alpha/beta hydrolase domain-containing protein 8) (Abhydrolase domain-containing protein 8)	HGNC:23759	31.0606	0.923	10	1.6	1.8	65.6	0	1	1	9	1	1.8	65.6	0	1	1										0		3
ABI1	protein_coding	ENSG00000136754.18	abl interactor 1 [Source:HGNC Symbol;Acc:HGNC:11320]	10006	ABI1	abl interactor 1	Q8IZP0	reviewed	ABI1	ABI1 SSH3BP1	Abl interactor 1 (Abelson interactor 1) (Abi-1) (Abl-binding protein 4) (AblBP4) (Eps8 SH3 domain-binding protein) (Eps8-binding protein) (Nap1-binding protein) (Nap1BP) (Spectrin SH3 domain-binding protein 1) (e3B1)	508	Evidence at protein level	5		ABI1	Abl interactor 1 (Abelson interactor 1) (Abi-1) (Abl-binding protein 4) (AblBP4) (Eps8 SH3 domain-binding protein) (Eps8-binding protein) (Nap1-binding protein) (Nap1BP) (Spectrin SH3 domain-binding protein 1) (e3B1)	HGNC:11320	27.0914	1	0	4.2	25.2	182.3	0	1	0.69764	0	4.2	25.2	183.2	0	1	0.886431										0		51
ABI2	protein_coding	ENSG00000138443.17	abl interactor 2 [Source:HGNC Symbol;Acc:HGNC:24011]	10152	ABI2	abl interactor 2	Q9NYB9	reviewed	ABI2	ABI2 ARGBPIA	Abl interactor 2 (Abelson interactor 2) (Abi-2) (Abl-binding protein 3) (AblBP3) (Arg-binding protein 1) (ArgBP1)	513	Evidence at protein level	5		ABI2	Abl interactor 2 (Abelson interactor 2) (Abi-2) (Abl-binding protein 3) (AblBP3) (Arg-binding protein 1) (ArgBP1)	HGNC:24011	32.3437	0.9961	0	6.612	25.2	182.1	0	1	0.69764	0	6.802	25.2	182.5	0	1	0.69764										0		50
ABI3	protein_coding	ENSG00000108798.9	ABI family member 3 [Source:HGNC Symbol;Acc:HGNC:29859]	51225	ABI3	ABI family member 3	Q9P2A4	reviewed	ABI3	ABI3 NESH	ABI gene family member 3 (New molecule including SH3) (Nesh)	366	Evidence at protein level	5		ABI3	ABI gene family member 3 (New molecule including SH3) (Nesh)	HGNC:29859	28.6613	1	0	4.466	2.7	146.4	0	1	0.637168	0	4.466	2.7	145	0	1	0.69764										0		31
ABI3BP	protein_coding	ENSG00000154175.19	ABI family member 3 binding protein [Source:HGNC Symbol;Acc:HGNC:17265]	25890	ABI3BP	ABI family member 3 binding protein	Q7Z7G0	reviewed	ABI3BP	ABI3BP NESHBP TARSH	Target of Nesh-SH3 (Tarsh) (ABI gene family member 3-binding protein) (Nesh-binding protein) (NeshBP)	1068	Evidence at protein level	5		ABI3BP	Target of Nesh-SH3 (Tarsh) (ABI gene family member 3-binding protein) (Nesh-binding protein) (NeshBP)	HGNC:17265	26.7732	0.9578	0	1.732	0.8	63.8	0	1	0.471976	0	1.732	0.8	38.3	0	1	0.471976										0		98
ABITRAM	protein_coding	ENSG00000119328.12	actin binding transcription modulator [Source:HGNC Symbol;Acc:HGNC:1364]	54942	ABITRAM	actin binding transcription modulator	Q9NX38	reviewed	ABITRAM	ABITRAM C9orf6 FAM206A	Protein Abitram (Actin-binding transcription modulator) (Protein Simiate)	181	Evidence at protein level	4		ABITRAM	Protein Abitram (Actin-binding transcription modulator) (Protein Simiate)	HGNC:1364	23.0916	0.9303	0	4.83	7	26.8	0	1	1	0	4.375	7	26.8	0	1	1										0		14
ABL1	protein_coding	ENSG00000097007.20	ABL proto-oncogene 1, non-receptor tyrosine kinase [Source:HGNC Symbol;Acc:HGNC:76]	25	ABL1	ABL proto-oncogene 1, non-receptor tyrosine kinase	P00519	reviewed	ABL1	ABL1 ABL JTK7	Tyrosine-protein kinase ABL1 (EC 2.7.10.2) (Abelson murine leukemia viral oncogene homolog 1) (Abelson tyrosine-protein kinase 1) (Proto-oncogene c-Abl) (p150)	1130	Evidence at protein level	5		ABL1	Tyrosine-protein kinase ABL1 (EC 2.7.10.2) (Abelson murine leukemia viral oncogene homolog 1) (Abelson tyrosine-protein kinase 1) (Proto-oncogene c-Abl) (p150)	HGNC:76	32.6642	0.9986	18	9.45	7.4	562.7	0	1	0.69764	16	8.95	7.4	562.7	0	1	1										0		128
ABL2	protein_coding	ENSG00000143322.22	ABL proto-oncogene 2, non-receptor tyrosine kinase [Source:HGNC Symbol;Acc:HGNC:77]	27	ABL2	ABL proto-oncogene 2, non-receptor tyrosine kinase	P42684	reviewed	ABL2	ABL2 ABLL ARG	Tyrosine-protein kinase ABL2 (EC 2.7.10.2) (Abelson murine leukemia viral oncogene homolog 2) (Abelson tyrosine-protein kinase 2) (Abelson-related gene protein) (Tyrosine-protein kinase ARG)	1182	Evidence at protein level	5		ABL2	Tyrosine-protein kinase ABL2 (EC 2.7.10.2) (Abelson murine leukemia viral oncogene homolog 2) (Abelson tyrosine-protein kinase 2) (Abelson-related gene protein) (Tyrosine-protein kinase ARG)	HGNC:77	31.7236	1	18	8.47	5.5	550.7	0	1	0.69764	16	8.35	8.9	555	0	1	1										0		111
ABLIM1	protein_coding	ENSG00000099204.22	actin binding LIM protein 1 [Source:HGNC Symbol;Acc:HGNC:78]	3983	ABLIM1	actin binding LIM protein 1	O14639	reviewed	ABLIM1	ABLIM1 ABLIM KIAA0059 LIMAB1	Actin-binding LIM protein 1 (abLIM-1) (Actin-binding LIM protein family member 1) (Actin-binding double zinc finger protein) (LIMAB1) (Limatin)	778	Evidence at protein level	5		ABLIM1	Actin-binding LIM protein 1 (abLIM-1) (Actin-binding LIM protein family member 1) (Actin-binding double zinc finger protein) (LIMAB1) (Limatin)	HGNC:78	29.5153	0.9931	31	8.2595	2.9	705.1	0	1	0.520649	33	8.1	4.1	708.7	0	1	0.69764										0		126
ABLIM2	protein_coding	ENSG00000163995.22	actin binding LIM protein family member 2 [Source:HGNC Symbol;Acc:HGNC:19195]	84448	ABLIM2	actin binding LIM protein family member 2	Q6H8Q1	reviewed	ABLIM2	ABLIM2 KIAA1808	Actin-binding LIM protein 2 (abLIM-2) (Actin-binding LIM protein family member 2)	611	Evidence at protein level	5		ABLIM2	Actin-binding LIM protein 2 (abLIM-2) (Actin-binding LIM protein family member 2)	HGNC:19195	31.3824	0.7634	30	8.375	3.1	628.6	0	1	0.520649	32	8.285	3.5	659.7	0	1	0.69764										0		70
ABLIM3	protein_coding	ENSG00000173210.21	actin binding LIM protein family member 3 [Source:HGNC Symbol;Acc:HGNC:29132]	22885	ABLIM3	actin binding LIM protein family member 3	O94929	reviewed	ABLIM3	ABLIM3 KIAA0843 HMFN1661	Actin-binding LIM protein 3 (abLIM-3) (Actin-binding LIM protein family member 3)	683	Evidence at protein level	5		ABLIM3	Actin-binding LIM protein 3 (abLIM-3) (Actin-binding LIM protein family member 3)	HGNC:29132	26.7079	1	30	8.375	20.6	726.4	0	1	0.69764	30	7.675	20.6	722.1	0	1	0.886431										0		73
ABO	protein_coding	ENSG00000175164.16	ABO, alpha 1-3-N-acetylgalactosaminyltransferase and alpha 1-3-galactosyltransferase [Source:HGNC Symbol;Acc:HGNC:79]	28	ABO	ABO, alpha 1-3-N-acetylgalactosaminyltransferase and alpha 1-3-galactosyltransferase	P16442	reviewed	ABO	ABO	Histo-blood group ABO system transferase (Fucosylglycoprotein 3-alpha-galactosyltransferase) (Fucosylglycoprotein alpha-N-acetylgalactosaminyltransferase) (Glycoprotein-fucosylgalactoside alpha-N-acetylgalactosaminyltransferase) (EC 2.4.1.40) (Glycoprotein-fucosylgalactoside alpha-galactosyltransferase) (EC 2.4.1.37) (Histo-blood group A transferase) (A transferase) (Histo-blood group B transfera…	354	Evidence at protein level	5		ABO	Histo-blood group ABO system transferase (Fucosylglycoprotein 3-alpha-galactosyltransferase) (Fucosylglycoprotein alpha-N-acetylgalactosaminyltransferase) (Glycoprotein-fucosylgalactoside alpha-N-acetylgalactosaminyltransferase) (EC 2.4.1.40) (Glycoprotein-fucosylgalactoside alpha-galactosyltransferase) (EC 2.4.1.37) (Histo-blood group A transferase) (A transferase) (Histo-blood group B transfera…	HGNC:79	16.3975	0.4327	13	3.13	2.1	543.5	1	1	0.637168	19	3.13	2.1	551	0	0.7532	0.69764										0		18
ABR	protein_coding	ENSG00000159842.16	ABR activator of RhoGEF and GTPase [Source:HGNC Symbol;Acc:HGNC:81]	29	ABR	ABR activator of RhoGEF and GTPase	Q12979	reviewed	ABR	ABR	Active breakpoint cluster region-related protein	859	Evidence at protein level	5		ABR	Active breakpoint cluster region-related protein	HGNC:81	32.2254	0.989	0	13.09	29.3	342.9	0	1	0.69764	0	10.8038	29.3	343	0	1	1										0		127
ABRA	protein_coding	ENSG00000174429.4	actin binding Rho activating protein [Source:HGNC Symbol;Acc:HGNC:30655]	137735	ABRA	actin binding Rho activating protein	Q8N0Z2	reviewed	ABRA	ABRA	Actin-binding Rho-activating protein (Striated muscle activator of Rho-dependent signaling) (STARS)	381	Evidence at protein level	3		ABRA	Actin-binding Rho-activating protein (Striated muscle activator of Rho-dependent signaling) (STARS)	HGNC:30655	29.3554	0.9955	0	0.8	8.9	106.3	0	1	1	0	0.8	8.9	106.3	0	1	1										0		13
ABRACL	protein_coding	ENSG00000146386.8	ABRA C-terminal like [Source:HGNC Symbol;Acc:HGNC:21230]	58527	ABRACL	ABRA C-terminal like	Q9P1F3	reviewed	ABRACL	ABRACL C6orf115 HSPC280 PRO2013	Costars family protein ABRACL (ABRA C-terminal-like protein)	81	Evidence at protein level	2		ABRACL	Costars family protein ABRACL (ABRA C-terminal-like protein)	HGNC:21230	22.6348	1	0	1.75	30.4	102.9	0	1	1	0	1.75	30.4	102.9	0	1	1										0		14
ABRAXAS1	protein_coding	ENSG00000163322.14	abraxas 1, BRCA1 A complex subunit [Source:HGNC Symbol;Acc:HGNC:25829]	84142	ABRAXAS1	abraxas 1, BRCA1 A complex subunit	Q6UWZ7	reviewed	ABRAXAS1	ABRAXAS1 ABRA1 CCDC98 FAM175A UNQ496/PRO1013	BRCA1-A complex subunit Abraxas 1 (Coiled-coil domain-containing protein 98) (Protein FAM175A)	409	Evidence at protein level	5		ABRAXAS1	BRCA1-A complex subunit Abraxas 1 (Coiled-coil domain-containing protein 98) (Protein FAM175A)	HGNC:25829	18.1709	0.9792	0	8.23	9.4	0	0	1	0.886431	0	7.65	9.4	0	0	1	0.886431										0		45
ABRAXAS2	protein_coding	ENSG00000165660.8	abraxas 2, BRISC complex subunit [Source:HGNC Symbol;Acc:HGNC:28975]	23172	ABRAXAS2	abraxas 2, BRISC complex subunit	Q15018	reviewed	ABRAXAS2	ABRAXAS2 ABRO1 FAM175B KIAA0157	BRISC complex subunit Abraxas 2 (Abraxas brother protein 1) (Protein FAM175B)	415	Evidence at protein level	5	CAUTION: Although strongly related to the ABRAXAS1 protein, lacks the C-terminal pSXXF that constitutes a specific recognition motif for the BRCT domain of BRCA1. {ECO:0000305}.	ABRAXAS2	BRISC complex subunit Abraxas 2 (Abraxas brother protein 1) (Protein FAM175B)	HGNC:28975	32.2277	0.99	0	6.75	10.7	0	0	1	0.886431	0	7.25	10.7	0	0	1	0.886431										0		44
ABT1	protein_coding	ENSG00000146109.5	activator of basal transcription 1 [Source:HGNC Symbol;Acc:HGNC:17369]	29777	ABT1	activator of basal transcription 1	Q9ULW3	reviewed	ABT1	ABT1	Activator of basal transcription 1 (hABT1) (Basal transcriptional activator)	272	Evidence at protein level	5		ABT1	Activator of basal transcription 1 (hABT1) (Basal transcriptional activator)	HGNC:17369	26.1515	0.9259	0	1.23	5.2	0	0	1	1	0	1.23	5.2	0	0	1	1										0		30
ABTB1	protein_coding	ENSG00000114626.18	ankyrin repeat and BTB domain containing 1 [Source:HGNC Symbol;Acc:HGNC:18275]	80325	ABTB1	ankyrin repeat and BTB domain containing 1	Q969K4	reviewed	ABTB1	ABTB1 BPOZ PP2259	Ankyrin repeat and BTB/POZ domain-containing protein 1 (Elongation factor 1A-binding protein)	478	Evidence at protein level	5		ABTB1	Ankyrin repeat and BTB/POZ domain-containing protein 1 (Elongation factor 1A-binding protein)	HGNC:18275	36.9437	0.9809	0	5.328	30.6	167.3	0	1	1	0	4.898	30.6	167.6	0	1	1										0		22
ABTB2	protein_coding	ENSG00000166016.6	ankyrin repeat and BTB domain containing 2 [Source:HGNC Symbol;Acc:HGNC:23842]	25841	ABTB2	ankyrin repeat and BTB domain containing 2	Q8N961	reviewed	ABTB2	ABTB2	Ankyrin repeat and BTB/POZ domain-containing protein 2	1025	Evidence at protein level	3		ABTB2	Ankyrin repeat and BTB/POZ domain-containing protein 2	HGNC:23842	33.4992	1	0	5.195	15.1	127	0	1	0.886431	0	4.995	15.1	127	0	1	1										0		52
ABTB3	protein_coding	ENSG00000151136.15	ankyrin repeat and BTB domain containing 3 [Source:HGNC Symbol;Acc:HGNC:23844]	121551	ABTB3	ankyrin repeat and BTB domain containing 3	A6QL63	reviewed	ABTB3	ABTB3 BTBD11	Ankyrin repeat and BTB/POZ domain-containing protein 3 (BTB/POZ domain-containing protein 11)	1104	Evidence at transcript level	4		ABTB3	Ankyrin repeat and BTB/POZ domain-containing protein 3 (BTB/POZ domain-containing protein 11)	HGNC:23844	34.6344	1	0	5.172	6.8	140.8	0	1	0.886431	0	4.896	6.8	140.8	0	1	1										0		45
ACAA1	protein_coding	ENSG00000060971.19	acetyl-CoA acyltransferase 1 [Source:HGNC Symbol;Acc:HGNC:82]	30	ACAA1	acetyl-CoA acyltransferase 1	P09110	reviewed	ACAA1	ACAA1 ACAA PTHIO	3-ketoacyl-CoA thiolase, peroxisomal (EC 2.3.1.16) (Acetyl-CoA C-myristoyltransferase) (EC 2.3.1.155) (Acetyl-CoA acyltransferase) (EC 2.3.1.9) (Beta-ketothiolase) (Peroxisomal 3-oxoacyl-CoA thiolase)	424	Evidence at protein level	5		ACAA1	3-ketoacyl-CoA thiolase, peroxisomal (EC 2.3.1.16) (Acetyl-CoA C-myristoyltransferase) (EC 2.3.1.155) (Acetyl-CoA acyltransferase) (EC 2.3.1.9) (Beta-ketothiolase) (Peroxisomal 3-oxoacyl-CoA thiolase)	HGNC:82	33.6787	0.9928	22	9.8	17.7	458.1	0	1	1	20	9.38	17.7	459.1	0	1	1										0		60
ACAA2	protein_coding	ENSG00000167315.18	acetyl-CoA acyltransferase 2 [Source:HGNC Symbol;Acc:HGNC:83]	10449	ACAA2	acetyl-CoA acyltransferase 2	P42765	reviewed	ACAA2	ACAA2	3-ketoacyl-CoA thiolase, mitochondrial (EC 2.3.1.16) (Acetyl-CoA acetyltransferase) (EC 2.3.1.9) (Acetyl-CoA acyltransferase) (Acyl-CoA hydrolase, mitochondrial) (EC 3.1.2.-, EC 3.1.2.1, EC 3.1.2.2) (Beta-ketothiolase) (Mitochondrial 3-oxoacyl-CoA thiolase) (T1)	397	Evidence at protein level	5		ACAA2	3-ketoacyl-CoA thiolase, mitochondrial (EC 2.3.1.16) (Acetyl-CoA acetyltransferase) (EC 2.3.1.9) (Acetyl-CoA acyltransferase) (Acyl-CoA hydrolase, mitochondrial) (EC 3.1.2.-, EC 3.1.2.1, EC 3.1.2.2) (Beta-ketothiolase) (Mitochondrial 3-oxoacyl-CoA thiolase) (T1)	HGNC:83	36.0121	0.9261	16	9.91	24.3	495	0	1	1	16	8.83	24.3	494.6	0	1	1										0		82
ACACA	protein_coding	ENSG00000278540.5	acetyl-CoA carboxylase alpha [Source:HGNC Symbol;Acc:HGNC:84]	31	ACACA	acetyl-CoA carboxylase alpha	Q13085	reviewed	ACACA	ACACA ACAC ACC1 ACCA	Acetyl-CoA carboxylase 1 (ACC1) (EC 6.4.1.2) (Acetyl-Coenzyme A carboxylase alpha) (ACC-alpha)	2346	Evidence at protein level	5		ACACA	Acetyl-CoA carboxylase 1 (ACC1) (EC 6.4.1.2) (Acetyl-Coenzyme A carboxylase alpha) (ACC-alpha)	HGNC:84	33.1223	1	19	45.695	13.6	1999	0	1	0.520649	39	44.045	13.6	1998.7	0	1	0.886431										0		246
ACACB	protein_coding	ENSG00000076555.16	acetyl-CoA carboxylase beta [Source:HGNC Symbol;Acc:HGNC:85]	32	ACACB	acetyl-CoA carboxylase beta	O00763	reviewed	ACACB	ACACB ACC2 ACCB	Acetyl-CoA carboxylase 2 (EC 6.4.1.2) (ACC-beta)	2458	Evidence at protein level	5		ACACB	Acetyl-CoA carboxylase 2 (EC 6.4.1.2) (ACC-beta)	HGNC:85	33.1688	0.9591	44	46.245	4.2	1980.5	0	1	0.69764	41	44.031	4.6	1985.6	0	1	0.886431										0		210
ACAD10	protein_coding	ENSG00000111271.15	acyl-CoA dehydrogenase family member 10 [Source:HGNC Symbol;Acc:HGNC:21597]	80724	ACAD10	acyl-CoA dehydrogenase family member 10	Q6JQN1	reviewed	ACAD10	ACAD10	Acyl-CoA dehydrogenase family member 10 (ACAD-10) (EC 1.3.99.-)	1059	Evidence at protein level	5		ACAD10	Acyl-CoA dehydrogenase family member 10 (ACAD-10) (EC 1.3.99.-)	HGNC:21597	24.3158	0.9907	38	16.9725	4.2	439.5	0	1	1	36	14.74	4.2	437.5	0	1	1										0		100
ACAD11	protein_coding	ENSG00000240303.8	acyl-CoA dehydrogenase family member 11 [Source:HGNC Symbol;Acc:HGNC:30211]	84129	ACAD11	acyl-CoA dehydrogenase family member 11	Q709F0	reviewed	ACAD11	ACAD11	Acyl-CoA dehydrogenase family member 11 (ACAD-11) (EC 1.3.8.-)	780	Evidence at protein level	5		ACAD11	Acyl-CoA dehydrogenase family member 11 (ACAD-11) (EC 1.3.8.-)	HGNC:30211	28.5012	0.9596	47	15.77	7.7	368.8	0	1	1	32	15.27	7.7	366.9	0	1	1										0		69
ACAD8	protein_coding	ENSG00000151498.12	acyl-CoA dehydrogenase family member 8 [Source:HGNC Symbol;Acc:HGNC:87]	27034	ACAD8	acyl-CoA dehydrogenase family member 8	Q9UKU7	reviewed	ACAD8	ACAD8 ARC42 IBD	Isobutyryl-CoA dehydrogenase, mitochondrial (IBDH) (EC 1.3.8.5) (Activator-recruited cofactor 42 kDa component) (ARC42) (Acyl-CoA dehydrogenase family member 8) (ACAD-8)	415	Evidence at protein level	5		ACAD8	Isobutyryl-CoA dehydrogenase, mitochondrial (IBDH) (EC 1.3.8.5) (Activator-recruited cofactor 42 kDa component) (ARC42) (Acyl-CoA dehydrogenase family member 8) (ACAD-8)	HGNC:87	29.4798	0.9997	30	10.73	9.5	333.6	0	1	1	42	9.2	9.5	335.5	0	1	1										0		44
ACAD9	protein_coding	ENSG00000177646.20	acyl-CoA dehydrogenase family member 9 [Source:HGNC Symbol;Acc:HGNC:21497]	28976	ACAD9	acyl-CoA dehydrogenase family member 9	Q9H845	reviewed	ACAD9	ACAD9	Complex I assembly factor ACAD9, mitochondrial (Acyl-CoA dehydrogenase family member 9) (ACAD-9) (EC 1.3.8.-)	621	Evidence at protein level	5		ACAD9	Complex I assembly factor ACAD9, mitochondrial (Acyl-CoA dehydrogenase family member 9) (ACAD-9) (EC 1.3.8.-)	HGNC:21497	27.5951	0.8985	30	16.72	6.3	314.4	0	1	1	29	15.73	6.3	310.4	0	1	1										0		84
ACADL	protein_coding	ENSG00000115361.8	acyl-CoA dehydrogenase long chain [Source:HGNC Symbol;Acc:HGNC:88]	33	ACADL	acyl-CoA dehydrogenase long chain	P28330	reviewed	ACADL	ACADL	Long-chain specific acyl-CoA dehydrogenase, mitochondrial (LCAD) (EC 1.3.8.8)	430	Evidence at protein level	5		ACADL	Long-chain specific acyl-CoA dehydrogenase, mitochondrial (LCAD) (EC 1.3.8.8)	HGNC:88	21.3214	0.9978	30	9.5	9.6	336.7	0	1	1	30	10	9.6	339.1	0	1	1										0		40
ACADM	protein_coding	ENSG00000117054.15	acyl-CoA dehydrogenase medium chain [Source:HGNC Symbol;Acc:HGNC:89]	34	ACADM	acyl-CoA dehydrogenase medium chain	P11310	reviewed	ACADM	ACADM	Medium-chain specific acyl-CoA dehydrogenase, mitochondrial (MCAD) (EC 1.3.8.7) (Medium chain acyl-CoA dehydrogenase) (MCADH)	421	Evidence at protein level	5		ACADM	Medium-chain specific acyl-CoA dehydrogenase, mitochondrial (MCAD) (EC 1.3.8.7) (Medium chain acyl-CoA dehydrogenase) (MCADH)	HGNC:89	14.5761	0.9521	32	10.734	8.5	364	0	1	1	31	9.98	8.5	361.6	0	1	1										0		81
ACADS	protein_coding	ENSG00000122971.9	acyl-CoA dehydrogenase short chain [Source:HGNC Symbol;Acc:HGNC:90]	35	ACADS	acyl-CoA dehydrogenase short chain	P16219	reviewed	ACADS	ACADS	Short-chain specific acyl-CoA dehydrogenase, mitochondrial (SCAD) (EC 1.3.8.1) (Butyryl-CoA dehydrogenase)	412	Evidence at protein level	5		ACADS	Short-chain specific acyl-CoA dehydrogenase, mitochondrial (SCAD) (EC 1.3.8.1) (Butyryl-CoA dehydrogenase)	HGNC:90	34.1337	0.9852	30	8.9	8.4	383.9	0	1	1	31	8.9	8.4	383.9	0	1	1										0		51
ACADSB	protein_coding	ENSG00000196177.13	acyl-CoA dehydrogenase short/branched chain [Source:HGNC Symbol;Acc:HGNC:91]	36	ACADSB	acyl-CoA dehydrogenase short/branched chain	P45954	reviewed	ACADSB	ACADSB	Short/branched chain specific acyl-CoA dehydrogenase, mitochondrial (SBCAD) (EC 1.3.8.5) (2-methyl branched chain acyl-CoA dehydrogenase) (2-MEBCAD) (2-methylbutyryl-coenzyme A dehydrogenase) (2-methylbutyryl-CoA dehydrogenase)	432	Evidence at protein level	5		ACADSB	Short/branched chain specific acyl-CoA dehydrogenase, mitochondrial (SBCAD) (EC 1.3.8.5) (2-methyl branched chain acyl-CoA dehydrogenase) (2-MEBCAD) (2-methylbutyryl-coenzyme A dehydrogenase) (2-methylbutyryl-CoA dehydrogenase)	HGNC:91	36.7889	0.9901	29	9.35	10.1	358.4	0	1	1	31	9.35	10.1	358.4	0	1	1										0		60
ACADVL	protein_coding	ENSG00000072778.20	acyl-CoA dehydrogenase very long chain [Source:HGNC Symbol;Acc:HGNC:92]	37	ACADVL	acyl-CoA dehydrogenase very long chain	P49748	reviewed	ACADVL	ACADVL VLCAD	Very long-chain specific acyl-CoA dehydrogenase, mitochondrial (VLCAD) (EC 1.3.8.9)	655	Evidence at protein level	5		ACADVL	Very long-chain specific acyl-CoA dehydrogenase, mitochondrial (VLCAD) (EC 1.3.8.9)	HGNC:92	37.8869	1	30	18.25	8.5	305.2	0	1	1	30	15.19	8.5	302.7	0	1	1										0		112
ACAN	protein_coding	ENSG00000157766.19	aggrecan [Source:HGNC Symbol;Acc:HGNC:319]	176	ACAN	aggrecan	P16112	reviewed	ACAN	ACAN AGC1 CSPG1 MSK16	Aggrecan core protein (Cartilage-specific proteoglycan core protein) (CSPCP) (Chondroitin sulfate proteoglycan core protein 1) (Chondroitin sulfate proteoglycan 1) [Cleaved into: Aggrecan core protein 2]	2530	Evidence at protein level	5		ACAN	Aggrecan core protein (Cartilage-specific proteoglycan core protein) (CSPCP) (Chondroitin sulfate proteoglycan core protein 1) (Chondroitin sulfate proteoglycan 1) [Cleaved into: Aggrecan core protein 2]	HGNC:319	31.2882	0.9444	15	10.2	0	591.6	0	1	0.886431	27	8.65	0	575.4	0	0.918	0.886431										0		87
ACAP1	protein_coding	ENSG00000072818.12	ArfGAP with coiled-coil, ankyrin repeat and PH domains 1 [Source:HGNC Symbol;Acc:HGNC:16467]	9744	ACAP1	ArfGAP with coiled-coil, ankyrin repeat and PH domains 1	Q15027	reviewed	ACAP1	ACAP1 CENTB1 KIAA0050	Arf-GAP with coiled-coil, ANK repeat and PH domain-containing protein 1 (Centaurin-beta-1) (Cnt-b1)	740	Evidence at protein level	5		ACAP1	Arf-GAP with coiled-coil, ANK repeat and PH domain-containing protein 1 (Centaurin-beta-1) (Cnt-b1)	HGNC:16467	32.2752	0.9404	4	17.248	11.2	445.5	0	1	0.69764	4	18.18	11.2	447.7	0	1	0.886431										0		82
ACAP2	protein_coding	ENSG00000114331.16	ArfGAP with coiled-coil, ankyrin repeat and PH domains 2 [Source:HGNC Symbol;Acc:HGNC:16469]	23527	ACAP2	ArfGAP with coiled-coil, ankyrin repeat and PH domains 2	Q15057	reviewed	ACAP2	ACAP2 CENTB2 KIAA0041	Arf-GAP with coiled-coil, ANK repeat and PH domain-containing protein 2 (Centaurin-beta-2) (Cnt-b2)	778	Evidence at protein level	5		ACAP2	Arf-GAP with coiled-coil, ANK repeat and PH domain-containing protein 2 (Centaurin-beta-2) (Cnt-b2)	HGNC:16469	31.366	1	16	18.012	5.8	544.9	0	1	0.520649	4	16.834	5.8	537.2	0	1	0.69764										0		123
ACAP3	protein_coding	ENSG00000131584.19	ArfGAP with coiled-coil, ankyrin repeat and PH domains 3 [Source:HGNC Symbol;Acc:HGNC:16754]	116983	ACAP3	ArfGAP with coiled-coil, ankyrin repeat and PH domains 3	Q96P50	reviewed	ACAP3	ACAP3 CENTB5 KIAA1716	Arf-GAP with coiled-coil, ANK repeat and PH domain-containing protein 3 (Centaurin-beta-5) (Cnt-b5)	834	Evidence at protein level	4		ACAP3	Arf-GAP with coiled-coil, ANK repeat and PH domain-containing protein 3 (Centaurin-beta-5) (Cnt-b5)	HGNC:16754	34.5686	0.9537	4	14.93	7.2	515.8	0	1	0.69764	4	14.6	7.2	517.5	0	1	0.69764										0		52
ACAT1	protein_coding	ENSG00000075239.14	acetyl-CoA acetyltransferase 1 [Source:HGNC Symbol;Acc:HGNC:93]	38	ACAT1	acetyl-CoA acetyltransferase 1	P24752	reviewed	ACAT1	ACAT1 ACAT MAT	Acetyl-CoA acetyltransferase, mitochondrial (EC 2.3.1.9) (Acetoacetyl-CoA thiolase) (T2)	427	Evidence at protein level	5		ACAT1	Acetyl-CoA acetyltransferase, mitochondrial (EC 2.3.1.9) (Acetoacetyl-CoA thiolase) (T2)	HGNC:93	38.6086	1	25	11.01	10.3	480.2	0	1	1	21	10.21	10.3	478.7	0	1	1										0		85
ACAT2	protein_coding	ENSG00000120437.9	acetyl-CoA acetyltransferase 2 [Source:HGNC Symbol;Acc:HGNC:94]	39	ACAT2	acetyl-CoA acetyltransferase 2	Q9BWD1	reviewed	ACAT2	ACAT2 ACTL	Acetyl-CoA acetyltransferase, cytosolic (EC 2.3.1.9) (Acetyl-CoA transferase-like protein) (Cytosolic acetoacetyl-CoA thiolase)	397	Evidence at protein level	5		ACAT2	Acetyl-CoA acetyltransferase, cytosolic (EC 2.3.1.9) (Acetyl-CoA transferase-like protein) (Cytosolic acetoacetyl-CoA thiolase)	HGNC:94	28.3049	0.9301	19	8.5	19.2	483.9	0	1	1	20	8.5	19.2	483.9	0	1	1										0		55
ACBD3	protein_coding	ENSG00000182827.9	acyl-CoA binding domain containing 3 [Source:HGNC Symbol;Acc:HGNC:15453]	64746	ACBD3	acyl-CoA binding domain containing 3	Q9H3P7	reviewed	ACBD3	ACBD3 GCP60 GOCAP1 GOLPH1	Golgi resident protein GCP60 (Acyl-CoA-binding domain-containing protein 3) (Golgi complex-associated protein 1) (GOCAP1) (Golgi phosphoprotein 1) (GOLPH1) (PBR- and PKA-associated protein 7) (Peripheral benzodiazepine receptor-associated protein PAP7) [Cleaved into: Golgi resident protein GCP60, N-terminally processed]	528	Evidence at protein level	5		ACBD3	Golgi resident protein GCP60 (Acyl-CoA-binding domain-containing protein 3) (Golgi complex-associated protein 1) (GOCAP1) (Golgi phosphoprotein 1) (GOLPH1) (PBR- and PKA-associated protein 7) (Peripheral benzodiazepine receptor-associated protein PAP7) [Cleaved into: Golgi resident protein GCP60, N-terminally processed]	HGNC:15453	37.7187	0.9695	0	2.13	7.5	287.4	0	1	1	0	2.13	7.5	287.4	0	1	1										0		74
ACBD4	protein_coding	ENSG00000181513.15	acyl-CoA binding domain containing 4 [Source:HGNC Symbol;Acc:HGNC:23337]	79777	ACBD4	acyl-CoA binding domain containing 4	Q8NC06	reviewed	ACBD4	ACBD4 HMFT0700	Acyl-CoA-binding domain-containing protein 4	268	Evidence at protein level	5		ACBD4	Acyl-CoA-binding domain-containing protein 4	HGNC:23337	23.9641	1	6	3.83	6.6	91.7	0	1	0.520649	14	4.08	6.6	92.1	2	1	0.886431										0		21
ACBD5	protein_coding	ENSG00000107897.20	acyl-CoA binding domain containing 5 [Source:HGNC Symbol;Acc:HGNC:23338]	91452	ACBD5	acyl-CoA binding domain containing 5	Q5T8D3	reviewed	ACBD5	ACBD5 KIAA1996	Acyl-CoA-binding domain-containing protein 5	534	Evidence at protein level	5		ACBD5	Acyl-CoA-binding domain-containing protein 5	HGNC:23338	26.2063	0.9387	6	2.98	5.5	93.9	4	1	0.471976	14	2.98	5.5	92.6	2	1	1										0		65
ACBD6	protein_coding	ENSG00000230124.8	acyl-CoA binding domain containing 6 [Source:HGNC Symbol;Acc:HGNC:23339]	84320	ACBD6	acyl-CoA binding domain containing 6	Q9BR61	reviewed	ACBD6	ACBD6	Acyl-CoA-binding domain-containing protein 6	282	Evidence at protein level	4		ACBD6	Acyl-CoA-binding domain-containing protein 6	HGNC:23339	21.9161	0.9636	7	5.53	11.2	145.7	0	1	1	0	5.53	11.2	145.4	0	1	1										0		39
ACBD7	protein_coding	ENSG00000176244.7	acyl-CoA binding domain containing 7 [Source:HGNC Symbol;Acc:HGNC:17715]	414149	ACBD7	acyl-CoA binding domain containing 7	Q8N6N7	reviewed	ACBD7	ACBD7	Acyl-CoA-binding domain-containing protein 7	88	Evidence at protein level	3		ACBD7	Acyl-CoA-binding domain-containing protein 7	HGNC:17715	21.8987	0.947	12	2.5	35.6	94.9	0	1	0.886431	12	2.5	35.6	94.9	0	1	1										0		12
ACCS	protein_coding	ENSG00000110455.14	1-aminocyclopropane-1-carboxylate synthase homolog (inactive) [Source:HGNC Symbol;Acc:HGNC:23989]	84680	ACCS	1-aminocyclopropane-1-carboxylate synthase homolog (inactive)	Q96QU6	reviewed	ACCS	ACCS PHACS	1-aminocyclopropane-1-carboxylate synthase-like protein 1 (ACC synthase-like protein 1)	501	Evidence at protein level	4	CAUTION: Similar to plant 1-aminocyclopropane-1-carboxylate synthases but lacks a number of residues which are necessary for activity. {ECO:0000269|PubMed:11470512}.	ACCS	1-aminocyclopropane-1-carboxylate synthase-like protein 1 (ACC synthase-like protein 1)	HGNC:23989	22.8684	0.9424	14	12.15	6.8	194.4	0	1	0.886431	15	11.48	6.8	194.4	0	1	1										0		15
ACCSL	protein_coding	ENSG00000205126.2	1-aminocyclopropane-1-carboxylate synthase homolog (inactive) like [Source:HGNC Symbol;Acc:HGNC:34391]	390110	ACCSL	1-aminocyclopropane-1-carboxylate synthase homolog (inactive) like	Q4AC99	reviewed	ACCSL	ACCSL	Probable inactive 1-aminocyclopropane-1-carboxylate synthase-like protein 2 (ACC synthase-like protein 2)	568	Evidence at transcript level	2	CAUTION: While belonging to the class-I pyridoxal-phosphate-dependent aminotransferase family, it lacks a number of residues which are necessary for activity thus suggesting that it lacks enzymatic activity. {ECO:0000305}.	ACCSL	Probable inactive 1-aminocyclopropane-1-carboxylate synthase-like protein 2 (ACC synthase-like protein 2)	HGNC:34391	8.68596	0.9651	14	11.4	1.5	165.7	0	1	0.886431	15	11.48	1.5	165.7	0	1	1										0		12
ACD	protein_coding	ENSG00000102977.18	ACD shelterin complex subunit and telomerase recruitment factor [Source:HGNC Symbol;Acc:HGNC:25070]	65057	ACD	ACD shelterin complex subunit and telomerase recruitment factor	Q96AP0	reviewed	ACD	ACD PIP1 PTOP TINT1 TPP1	Adrenocortical dysplasia protein homolog (POT1 and TIN2-interacting protein)	458	Evidence at protein level	5		ACD	Adrenocortical dysplasia protein homolog (POT1 and TIN2-interacting protein)	HGNC:25070	19.7685	0.9904	0	7.73	4.7	74.2	0	1	0.69764	0	7.9	4.7	70.5	0	1	0.69764										0		26
ACE	protein_coding	ENSG00000159640.17	angiotensin I converting enzyme [Source:HGNC Symbol;Acc:HGNC:2707]	1636	ACE	angiotensin I converting enzyme	P12821	reviewed	ACE	ACE DCP DCP1	Angiotensin-converting enzyme (ACE) (EC 3.4.15.1) (Dipeptidyl carboxypeptidase I) (Kininase II) (CD antigen CD143) [Cleaved into: Angiotensin-converting enzyme, soluble form]	1306	Evidence at protein level	5		ACE	Angiotensin-converting enzyme (ACE) (EC 3.4.15.1) (Dipeptidyl carboxypeptidase I) (Kininase II) (CD antigen CD143) [Cleaved into: Angiotensin-converting enzyme, soluble form]	HGNC:2707	28.4448	0.986	8	24.41	3.6	1740.6	2	1	1	20	24	3.6	1740.4	4	1	1										0		109
ACE2	protein_coding	ENSG00000130234.13	angiotensin converting enzyme 2 [Source:HGNC Symbol;Acc:HGNC:13557]	59272	ACE2	angiotensin converting enzyme 2	Q9BYF1	reviewed	ACE2	ACE2 UNQ868/PRO1885	Angiotensin-converting enzyme 2 (EC 3.4.17.23) (Angiotensin-converting enzyme homolog) (ACEH) (Angiotensin-converting enzyme-related carboxypeptidase) (ACE-related carboxypeptidase) (EC 3.4.17.-) (Metalloprotease MPROT15) [Cleaved into: Processed angiotensin-converting enzyme 2]	805	Evidence at protein level	5		ACE2	Angiotensin-converting enzyme 2 (EC 3.4.17.23) (Angiotensin-converting enzyme homolog) (ACEH) (Angiotensin-converting enzyme-related carboxypeptidase) (ACE-related carboxypeptidase) (EC 3.4.17.-) (Metalloprotease MPROT15) [Cleaved into: Processed angiotensin-converting enzyme 2]	HGNC:13557	22.4966	0.9839	4	16.75	6.7	1030	4	1	1	7	16.5	6.7	1029.9	1	1	1										0		63
ACER1	protein_coding	ENSG00000167769.5	alkaline ceramidase 1 [Source:HGNC Symbol;Acc:HGNC:18356]	125981	ACER1	alkaline ceramidase 1	Q8TDN7	reviewed	ACER1	ACER1 ASAH3	Alkaline ceramidase 1 (AlkCDase 1) (Alkaline CDase 1) (EC 3.5.1.-) (EC 3.5.1.23) (Acylsphingosine deacylase 3) (N-acylsphingosine amidohydrolase 3)	264	Evidence at protein level	5		ACER1	Alkaline ceramidase 1 (AlkCDase 1) (Alkaline CDase 1) (EC 3.5.1.-) (EC 3.5.1.23) (Acylsphingosine deacylase 3) (N-acylsphingosine amidohydrolase 3)	HGNC:18356	20.5629	0.9218	0	6	8	186.1	0	1	1	0	6.25	8	186.1	7	1	1										0		1
ACER2	protein_coding	ENSG00000177076.6	alkaline ceramidase 2 [Source:HGNC Symbol;Acc:HGNC:23675]	340485	ACER2	alkaline ceramidase 2	Q5QJU3	reviewed	ACER2	ACER2 ASAH3L PP11646	Alkaline ceramidase 2 (AlkCDase 2) (Alkaline CDase 2) (haCER2) (EC 3.5.1.-) (EC 3.5.1.23) (Acylsphingosine deacylase 3-like) (N-acylsphingosine amidohydrolase 3-like)	275	Evidence at protein level	5		ACER2	Alkaline ceramidase 2 (AlkCDase 2) (Alkaline CDase 2) (haCER2) (EC 3.5.1.-) (EC 3.5.1.23) (Acylsphingosine deacylase 3-like) (N-acylsphingosine amidohydrolase 3-like)	HGNC:23675	28.5933	0.9991	0	6	23.9	191.3	0	1	1	0	6.75	23.9	191.3	13	1	1										0
ACER3	protein_coding	ENSG00000078124.13	alkaline ceramidase 3 [Source:HGNC Symbol;Acc:HGNC:16066]	55331	ACER3	alkaline ceramidase 3	Q9NUN7	reviewed	ACER3	ACER3 APHC PHCA	Alkaline ceramidase 3 (AlkCDase 3) (Alkaline CDase 3) (EC 3.5.1.-) (EC 3.5.1.23) (Alkaline dihydroceramidase SB89) (Alkaline phytoceramidase) (aPHC)	267	Evidence at protein level	5		ACER3	Alkaline ceramidase 3 (AlkCDase 3) (Alkaline CDase 3) (EC 3.5.1.-) (EC 3.5.1.23) (Alkaline dihydroceramidase SB89) (Alkaline phytoceramidase) (aPHC)	HGNC:16066	17.6872	1	0	7.91	30.6	263.8	19	1	1	0	8.66	30.6	263.8	18	1	1										0		2
ACHE	protein_coding	ENSG00000087085.16	acetylcholinesterase (Cartwright blood group) [Source:HGNC Symbol;Acc:HGNC:108]	43	ACHE	acetylcholinesterase (Yt blood group)	P22303	reviewed	ACHE	ACHE	Acetylcholinesterase (AChE) (EC 3.1.1.7)	614	Evidence at protein level	5		ACHE	Acetylcholinesterase (AChE) (EC 3.1.1.7)	HGNC:108	24.4461	0.978	6	9.33	7.8	646.8	0	1	0.886431	11	5	7.8	646.8	0	1	1										0		27
ACIN1	protein_coding	ENSG00000100813.15	apoptotic chromatin condensation inducer 1 [Source:HGNC Symbol;Acc:HGNC:17066]	22985	ACIN1	apoptotic chromatin condensation inducer 1	Q9UKV3	reviewed	ACIN1	ACIN1 ACINUS KIAA0670	Apoptotic chromatin condensation inducer in the nucleus (Acinus)	1341	Evidence at protein level	5	CAUTION: Structural and functional studies of the ASAP complex have been conducted with a chimeric complex involving a conserved fragment of Drosophila melanogaster Acinus/hkl. {ECO:0000305|PubMed:22388736}.	ACIN1	Apoptotic chromatin condensation inducer in the nucleus (Acinus)	HGNC:17066	32.7881	0.9953	0	1	3.6	126.2	0	1	0.235988	0	1	3.6	127	0	1	1										0		253
ACKR1	protein_coding	ENSG00000213088.13	atypical chemokine receptor 1 (Duffy blood group) [Source:HGNC Symbol;Acc:HGNC:4035]	2532	ACKR1	atypical chemokine receptor 1 (Duffy blood group)	Q16570	reviewed	ACKR1	ACKR1 DARC FY GPD	Atypical chemokine receptor 1 (Duffy antigen/chemokine receptor) (Fy glycoprotein) (GpFy) (Glycoprotein D) (Plasmodium vivax receptor) (CD antigen CD234)	336	Evidence at protein level	5		ACKR1	Atypical chemokine receptor 1 (Duffy antigen/chemokine receptor) (Fy glycoprotein) (GpFy) (Glycoprotein D) (Plasmodium vivax receptor) (CD antigen CD234)	HGNC:4035	4.78152	0.9579	0	0.16	2.8	0	7	1	0.69764	0	0.16	2.8	0	7	1	0.471976										0		2
ACKR2	protein_coding	ENSG00000144648.16	atypical chemokine receptor 2 [Source:HGNC Symbol;Acc:HGNC:1565]	1238	ACKR2	atypical chemokine receptor 2	O00590	reviewed	ACKR2	ACKR2 CCBP2 CCR10 CMKBR9 D6	Atypical chemokine receptor 2 (C-C chemokine receptor D6) (Chemokine receptor CCR-10) (Chemokine receptor CCR-9) (Chemokine-binding protein 2) (Chemokine-binding protein D6)	384	Evidence at protein level	5		ACKR2	Atypical chemokine receptor 2 (C-C chemokine receptor D6) (Chemokine receptor CCR-10) (Chemokine receptor CCR-9) (Chemokine-binding protein 2) (Chemokine-binding protein D6)	HGNC:1565	16.342	0.9872	0	4.25	7.3	141.7	12	1	0.69764	0	1	7.3	141.7	0	1	0.886431										0		3
ACKR3	protein_coding	ENSG00000144476.6	atypical chemokine receptor 3 [Source:HGNC Symbol;Acc:HGNC:23692]	57007	ACKR3	atypical chemokine receptor 3	P25106	reviewed	ACKR3	ACKR3 CMKOR1 CXCR7 GPR159 RDC1	Atypical chemokine receptor 3 (C-X-C chemokine receptor type 7) (CXC-R7) (CXCR-7) (Chemokine orphan receptor 1) (G-protein coupled receptor 159) (G-protein coupled receptor RDC1 homolog) (RDC-1)	362	Evidence at protein level	5	CAUTION: Was originally thought to be the receptor for VIP. {ECO:0000305|PubMed:1675791}.	ACKR3	Atypical chemokine receptor 3 (C-X-C chemokine receptor type 7) (CXC-R7) (CXCR-7) (Chemokine orphan receptor 1) (G-protein coupled receptor 159) (G-protein coupled receptor RDC1 homolog) (RDC-1)	HGNC:23692	21.702	0.8814	0	1	13.2	156.9	9	1	1	0	0.5	13.2	156.9	6	1	0.886431										0		9
ACKR4	protein_coding	ENSG00000129048.7	atypical chemokine receptor 4 [Source:HGNC Symbol;Acc:HGNC:1611]	51554	ACKR4	atypical chemokine receptor 4	Q9NPB9	reviewed	ACKR4	ACKR4 CCBP2 CCR11 CCRL1 VSHK1	Atypical chemokine receptor 4 (C-C chemokine receptor type 11) (C-C CKR-11) (CC-CKR-11) (CCR-11) (CC chemokine receptor-like 1) (CCRL1) (CCX CKR)	350	Evidence at protein level	5		ACKR4	Atypical chemokine receptor 4 (C-C chemokine receptor type 11) (C-C CKR-11) (CC-CKR-11) (CCR-11) (CC chemokine receptor-like 1) (CCRL1) (CCX CKR)	HGNC:1611	21.0678	0.9896	0	0.75	11.2	157.8	0	1	0.69764	0	0.6	11.2	157.8	5	1	0.69764										0		2
ACLY	protein_coding	ENSG00000131473.17	ATP citrate lyase [Source:HGNC Symbol;Acc:HGNC:115]	47	ACLY	ATP citrate lyase	P53396	reviewed	ACLY	ACLY	ATP-citrate synthase (EC 2.3.3.8) (ATP-citrate (pro-S-)-lyase) (ACL) (Citrate cleavage enzyme)	1101	Evidence at protein level	5		ACLY	ATP-citrate synthase (EC 2.3.3.8) (ATP-citrate (pro-S-)-lyase) (ACL) (Citrate cleavage enzyme)	HGNC:115	34.1037	1	38	24.68	22.6	97	0	1	1	21	24.58	29.8	95.9	0	1	1										0		198
ACMSD	protein_coding	ENSG00000153086.14	aminocarboxymuconate semialdehyde decarboxylase [Source:HGNC Symbol;Acc:HGNC:19288]	130013	ACMSD	aminocarboxymuconate semialdehyde decarboxylase	Q8TDX5	reviewed	ACMSD	ACMSD	2-amino-3-carboxymuconate-6-semialdehyde decarboxylase (EC 4.1.1.45) (Picolinate carboxylase)	336	Evidence at protein level	5		ACMSD	2-amino-3-carboxymuconate-6-semialdehyde decarboxylase (EC 4.1.1.45) (Picolinate carboxylase)	HGNC:19288	20.5742	0.9939	4	8.33	30.4	245.2	0	1	1	4	9.33	30.4	245.2	0	1	1										0		25
ACO1	protein_coding	ENSG00000122729.19	aconitase 1 [Source:HGNC Symbol;Acc:HGNC:117]	48	ACO1	aconitase 1	P21399	reviewed	ACO1	ACO1 IREB1	Cytoplasmic aconitate hydratase (Aconitase) (EC 4.2.1.3) (Citrate hydro-lyase) (Ferritin repressor protein) (Iron regulatory protein 1) (IRP1) (Iron-responsive element-binding protein 1) (IRE-BP 1)	889	Evidence at protein level	5		ACO1	Cytoplasmic aconitate hydratase (Aconitase) (EC 4.2.1.3) (Citrate hydro-lyase) (Ferritin repressor protein) (Iron regulatory protein 1) (IRP1) (Iron-responsive element-binding protein 1) (IRE-BP 1)	HGNC:117	30.8837	0.9582	21	19.5	27.3	157.2	0	1	1	21	19.5	27.3	157.2	0	1	1										0		132
ACO2	protein_coding	ENSG00000100412.17	aconitase 2 [Source:HGNC Symbol;Acc:HGNC:118]	50	ACO2	aconitase 2	Q99798	reviewed	ACO2	ACO2	Aconitate hydratase, mitochondrial (Aconitase) (EC 4.2.1.3) (Citrate hydro-lyase)	780	Evidence at protein level	5		ACO2	Aconitate hydratase, mitochondrial (Aconitase) (EC 4.2.1.3) (Citrate hydro-lyase)	HGNC:118	30.6902	0.9982	23	17.38	31.8	161.2	0	1	1	23	16.75	31.8	161	0	1	1										0		153
ACOD1	protein_coding	ENSG00000102794.11	aconitate decarboxylase 1 [Source:HGNC Symbol;Acc:HGNC:33904]	730249	ACOD1	aconitate decarboxylase 1	A6NK06	reviewed	ACOD1	ACOD1 IRG1	Cis-aconitate decarboxylase (CAD) (EC 4.1.1.6) (Aconitate decarboxylase) (Aconitate decarboxylase 1) (Cis-aconitic acid decarboxylase) (Immune-responsive gene 1 protein)	481	Evidence at protein level	5		ACOD1	Cis-aconitate decarboxylase (CAD) (EC 4.1.1.6) (Aconitate decarboxylase) (Aconitate decarboxylase 1) (Cis-aconitic acid decarboxylase) (Immune-responsive gene 1 protein)	HGNC:33904	14.1402	0.9861	0	4	0.4	410.9	0	1	0.886431	0	4.5	0.4	410.9	0	1	0.886431										0		5
ACOT1	protein_coding	ENSG00000184227.8	acyl-CoA thioesterase 1 [Source:HGNC Symbol;Acc:HGNC:33128]	641371	ACOT1	acyl-CoA thioesterase 1	Q86TX2	reviewed	ACOT1	ACOT1 CTE1	Acyl-coenzyme A thioesterase 1 (Acyl-CoA thioesterase 1) (EC 3.1.2.-) (CTE-I) (CTE-Ib) (Inducible cytosolic acyl-coenzyme A thioester hydrolase) (Long chain acyl-CoA thioester hydrolase) (Long chain acyl-CoA hydrolase) (Palmitoyl-coenzyme A thioesterase) (EC 3.1.2.2)	421	Evidence at protein level	5		ACOT1	Acyl-coenzyme A thioesterase 1 (Acyl-CoA thioesterase 1) (EC 3.1.2.-) (CTE-I) (CTE-Ib) (Inducible cytosolic acyl-coenzyme A thioester hydrolase) (Long chain acyl-CoA thioester hydrolase) (Long chain acyl-CoA hydrolase) (Palmitoyl-coenzyme A thioesterase) (EC 3.1.2.2)	HGNC:33128	19.7057	0.9572	3	3.75	9	436	0	1	0.69764	4	3	9	437.2	0	1	1										0		53
ACOT11	protein_coding	ENSG00000162390.18	acyl-CoA thioesterase 11 [Source:HGNC Symbol;Acc:HGNC:18156]	26027	ACOT11	acyl-CoA thioesterase 11	Q8WXI4	reviewed	ACOT11	ACOT11 BFIT KIAA0707 THEA	Acyl-coenzyme A thioesterase 11 (Acyl-CoA thioesterase 11) (EC 3.1.2.-) (Acyl-CoA thioester hydrolase 11) (Adipose-associated thioesterase) (Brown fat-inducible thioesterase) (BFIT) (Palmitoyl-coenzyme A thioesterase) (EC 3.1.2.2)	607	Evidence at protein level	5		ACOT11	Acyl-coenzyme A thioesterase 11 (Acyl-CoA thioesterase 11) (EC 3.1.2.-) (Acyl-CoA thioester hydrolase 11) (Adipose-associated thioesterase) (Brown fat-inducible thioesterase) (BFIT) (Palmitoyl-coenzyme A thioesterase) (EC 3.1.2.2)	HGNC:18156	29.1511	0.9792	0	11.94	6.7	208	0	1	0.886431	18	11.94	6.7	208	0	1	1										0		54
ACOT12	protein_coding	ENSG00000172497.9	acyl-CoA thioesterase 12 [Source:HGNC Symbol;Acc:HGNC:24436]	134526	ACOT12	acyl-CoA thioesterase 12	Q8WYK0	reviewed	ACOT12	ACOT12 CACH CACH1 STARD15	Acetyl-coenzyme A thioesterase (EC 3.1.2.1) (Acyl-CoA thioester hydrolase 12) (Acyl-coenzyme A thioesterase 12) (Acyl-CoA thioesterase 12) (Cytoplasmic acetyl-CoA hydrolase 1) (CACH-1) (hCACH-1) (START domain-containing protein 15) (StARD15)	555	Evidence at protein level	5		ACOT12	Acetyl-coenzyme A thioesterase (EC 3.1.2.1) (Acyl-CoA thioester hydrolase 12) (Acyl-coenzyme A thioesterase 12) (Acyl-CoA thioesterase 12) (Cytoplasmic acetyl-CoA hydrolase 1) (CACH-1) (hCACH-1) (START domain-containing protein 15) (StARD15)	HGNC:24436	26.134	1	0	11.95	5.8	137.5	0	1	0.886431	27	12.55	5.8	136.1	0	1	1										0		40
ACOT13	protein_coding	ENSG00000112304.11	acyl-CoA thioesterase 13 [Source:HGNC Symbol;Acc:HGNC:20999]	55856	ACOT13	acyl-CoA thioesterase 13	Q9NPJ3	reviewed	ACOT13	ACOT13 THEM2 HT012 PNAS-27	Acyl-coenzyme A thioesterase 13 (Acyl-CoA thioesterase 13) (EC 3.1.2.-) (Hotdog-fold thioesterase superfamily member 2) (Palmitoyl-CoA hydrolase) (EC 3.1.2.2) (Thioesterase superfamily member 2) (THEM2) [Cleaved into: Acyl-coenzyme A thioesterase 13, N-terminally processed]	140	Evidence at protein level	5		ACOT13	Acyl-coenzyme A thioesterase 13 (Acyl-CoA thioesterase 13) (EC 3.1.2.-) (Hotdog-fold thioesterase superfamily member 2) (Palmitoyl-CoA hydrolase) (EC 3.1.2.2) (Thioesterase superfamily member 2) (THEM2) [Cleaved into: Acyl-coenzyme A thioesterase 13, N-terminally processed]	HGNC:20999	17.3739	0.9175	9	2.75	17.7	61.9	0	1	1	17	2.75	17.7	61.9	0	1	1										0		19
ACOT2	protein_coding	ENSG00000119673.16	acyl-CoA thioesterase 2 [Source:HGNC Symbol;Acc:HGNC:18431]	10965	ACOT2	acyl-CoA thioesterase 2	P49753	reviewed	ACOT2	ACOT2 PTE2 PTE2A	Acyl-coenzyme A thioesterase 2, mitochondrial (Acyl-CoA thioesterase 2) (EC 3.1.2.2) (Acyl-coenzyme A thioester hydrolase 2a) (CTE-Ia) (Long-chain acyl-CoA thioesterase 2) (ZAP128)	483	Evidence at protein level	5	CAUTION: Was originally (PubMed:10944470) thought to be peroxisomal but was later shown (PubMed:16940157) to be mitochondrial. {ECO:0000305|PubMed:10944470, ECO:0000305|PubMed:16940157}.	ACOT2	Acyl-coenzyme A thioesterase 2, mitochondrial (Acyl-CoA thioesterase 2) (EC 3.1.2.2) (Acyl-coenzyme A thioester hydrolase 2a) (CTE-Ia) (Long-chain acyl-CoA thioesterase 2) (ZAP128)	HGNC:18431	14.1126	0.9471	4	4	2.7	436.5	0	1	0.69764	4	3	0.1	439.6	0	1	1										0		10
ACOT4	protein_coding	ENSG00000177465.5	acyl-CoA thioesterase 4 [Source:HGNC Symbol;Acc:HGNC:19748]	122970	ACOT4	acyl-CoA thioesterase 4	Q8N9L9	reviewed	ACOT4	ACOT4 PTE2B PTEIB	Peroxisomal succinyl-coenzyme A thioesterase (EC 3.1.2.3) (Acyl-coenzyme A thioesterase 4) (Acyl-CoA thioesterase 4) (EC 3.1.2.2) (PTE-2b) (Peroxisomal acyl coenzyme A thioester hydrolase Ib) (Peroxisomal long-chain acyl-CoA thioesterase Ib) (PTE-Ib)	421	Evidence at protein level	5		ACOT4	Peroxisomal succinyl-coenzyme A thioesterase (EC 3.1.2.3) (Acyl-coenzyme A thioesterase 4) (Acyl-CoA thioesterase 4) (EC 3.1.2.2) (PTE-2b) (Peroxisomal acyl coenzyme A thioester hydrolase Ib) (Peroxisomal long-chain acyl-CoA thioesterase Ib) (PTE-Ib)	HGNC:19748	11.5784	0.9858	6	3	6.7	426.5	0	1	0.69764	4	3	6.7	426.5	0	1	1										0		26
ACOT6	protein_coding	ENSG00000205669.4	acyl-CoA thioesterase 6 [Source:HGNC Symbol;Acc:HGNC:33159]	641372	ACOT6	acyl-CoA thioesterase 6	Q3I5F7	reviewed	ACOT6	ACOT6 C14orf42	Acyl-coenzyme A thioesterase 6 (Acyl-CoA thioesterase 6) (EC 3.1.2.-)	421	Evidence at transcript level	4		ACOT6	Acyl-coenzyme A thioesterase 6 (Acyl-CoA thioesterase 6) (EC 3.1.2.-)	HGNC:33159	13.3025	0.8976	4	4.33	10	401.9	0	1	0.69764	4	3.33	10	401.9	0	1	1										0		1
ACOT7	protein_coding	ENSG00000097021.21	acyl-CoA thioesterase 7 [Source:HGNC Symbol;Acc:HGNC:24157]	11332	ACOT7	acyl-CoA thioesterase 7	O00154	reviewed	ACOT7	ACOT7 BACH	Cytosolic acyl coenzyme A thioester hydrolase (EC 3.1.2.2) (Acyl-CoA thioesterase 7) (Brain acyl-CoA hydrolase) (BACH) (hBACH) (CTE-IIa) (CTE-II) (Long chain acyl-CoA thioester hydrolase)	380	Evidence at protein level	5		ACOT7	Cytosolic acyl coenzyme A thioester hydrolase (EC 3.1.2.2) (Acyl-CoA thioesterase 7) (Brain acyl-CoA hydrolase) (BACH) (hBACH) (CTE-IIa) (CTE-II) (Long chain acyl-CoA thioester hydrolase)	HGNC:24157	33.3788	1	31	8.844	8.6	113.8	0	1	1	29	8.014	8.6	113.2	0	1	1										0		61
ACOT8	protein_coding	ENSG00000101473.17	acyl-CoA thioesterase 8 [Source:HGNC Symbol;Acc:HGNC:15919]	10005	ACOT8	acyl-CoA thioesterase 8	O14734	reviewed	ACOT8	ACOT8 ACTEIII PTE1	Acyl-coenzyme A thioesterase 8 (Acyl-CoA thioesterase 8) (EC 3.1.2.1) (EC 3.1.2.11) (EC 3.1.2.2) (EC 3.1.2.3) (EC 3.1.2.5) (Choloyl-coenzyme A thioesterase) (EC 3.1.2.27) (HIV-Nef-associated acyl-CoA thioesterase) (Peroxisomal acyl-CoA thioesterase 2) (PTE-2) (Peroxisomal acyl-coenzyme A thioester hydrolase 1) (PTE-1) (Peroxisomal long-chain acyl-CoA thioesterase 1) (Thioesterase II) (hACTE-III) …	319	Evidence at protein level	5		ACOT8	Acyl-coenzyme A thioesterase 8 (Acyl-CoA thioesterase 8) (EC 3.1.2.1) (EC 3.1.2.11) (EC 3.1.2.2) (EC 3.1.2.3) (EC 3.1.2.5) (Choloyl-coenzyme A thioesterase) (EC 3.1.2.27) (HIV-Nef-associated acyl-CoA thioesterase) (Peroxisomal acyl-CoA thioesterase 2) (PTE-2) (Peroxisomal acyl-coenzyme A thioester hydrolase 1) (PTE-1) (Peroxisomal long-chain acyl-CoA thioesterase 1) (Thioesterase II) (hACTE-III) …	HGNC:15919	21.6319	1	0	6.93	8.7	220.1	0	1	0.886431	0	6.55	8.7	220.1	0	1	0.886431										0		29
ACOT9	protein_coding	ENSG00000123130.17	acyl-CoA thioesterase 9 [Source:HGNC Symbol;Acc:HGNC:17152]	23597	ACOT9	acyl-CoA thioesterase 9	Q9Y305	reviewed	ACOT9	ACOT9 CGI-16	Acyl-coenzyme A thioesterase 9, mitochondrial (Acyl-CoA thioesterase 9) (EC 3.1.2.-) (Acyl-CoA thioester hydrolase 9)	439	Evidence at protein level	4		ACOT9	Acyl-coenzyme A thioesterase 9, mitochondrial (Acyl-CoA thioesterase 9) (EC 3.1.2.-) (Acyl-CoA thioester hydrolase 9)	HGNC:17152	22.4139	0.9591	11	11.27	5.1	0	0	1	1	21	10.7	5.1	0	0	1	1										0		75
ACOX1	protein_coding	ENSG00000161533.12	acyl-CoA oxidase 1 [Source:HGNC Symbol;Acc:HGNC:119]	51	ACOX1	acyl-CoA oxidase 1	Q15067	reviewed	ACOX1	ACOX1 ACOX	Peroxisomal acyl-coenzyme A oxidase 1 (AOX) (EC 1.3.3.6) (Palmitoyl-CoA oxidase) (Peroxisomal fatty acyl-CoA oxidase) (Straight-chain acyl-CoA oxidase) (SCOX) [Cleaved into: Peroxisomal acyl-CoA oxidase 1, A chain; Peroxisomal acyl-CoA oxidase 1, B chain; Peroxisomal acyl-CoA oxidase 1, C chain]	660	Evidence at protein level	5		ACOX1	Peroxisomal acyl-coenzyme A oxidase 1 (AOX) (EC 1.3.3.6) (Palmitoyl-CoA oxidase) (Peroxisomal fatty acyl-CoA oxidase) (Straight-chain acyl-CoA oxidase) (SCOX) [Cleaved into: Peroxisomal acyl-CoA oxidase 1, A chain; Peroxisomal acyl-CoA oxidase 1, B chain; Peroxisomal acyl-CoA oxidase 1, C chain]	HGNC:119	35.8135	1	31	13.28	23.3	371.6	0	1	1	32	13.03	25.3	377.8	0	1	1										0		96
ACOX2	protein_coding	ENSG00000168306.13	acyl-CoA oxidase 2 [Source:HGNC Symbol;Acc:HGNC:120]	8309	ACOX2	acyl-CoA oxidase 2	Q99424	reviewed	ACOX2	ACOX2	Peroxisomal acyl-coenzyme A oxidase 2 (EC 1.17.99.3) (3-alpha,7-alpha,12-alpha-trihydroxy-5-beta-cholestanoyl-CoA 24-hydroxylase) (3-alpha,7-alpha,12-alpha-trihydroxy-5-beta-cholestanoyl-CoA oxidase) (Trihydroxycoprostanoyl-CoA oxidase) (THCA-CoA oxidase) (THCCox)	681	Evidence at protein level	5		ACOX2	Peroxisomal acyl-coenzyme A oxidase 2 (EC 1.17.99.3) (3-alpha,7-alpha,12-alpha-trihydroxy-5-beta-cholestanoyl-CoA 24-hydroxylase) (3-alpha,7-alpha,12-alpha-trihydroxy-5-beta-cholestanoyl-CoA oxidase) (Trihydroxycoprostanoyl-CoA oxidase) (THCA-CoA oxidase) (THCCox)	HGNC:120	24.8662	1	29	11.828	8	341	0	1	1	31	10.6	8	337.5	0	1	1										0		62
ACOX3	protein_coding	ENSG00000087008.16	acyl-CoA oxidase 3, pristanoyl [Source:HGNC Symbol;Acc:HGNC:121]	8310	ACOX3	acyl-CoA oxidase 3, pristanoyl	O15254	reviewed	ACOX3	ACOX3 BRCOX PRCOX	Peroxisomal acyl-coenzyme A oxidase 3 (EC 1.3.3.6) (Branched-chain acyl-CoA oxidase) (BRCACox) (Pristanoyl-CoA oxidase)	700	Evidence at protein level	5		ACOX3	Peroxisomal acyl-coenzyme A oxidase 3 (EC 1.3.3.6) (Branched-chain acyl-CoA oxidase) (BRCACox) (Pristanoyl-CoA oxidase)	HGNC:121	30.8769	0.7582	30	18	8.9	246.8	0	1	1	32	17.58	8.9	249.1	0	1	1										0		78
ACOXL	protein_coding	ENSG00000153093.21	acyl-CoA oxidase like [Source:HGNC Symbol;Acc:HGNC:25621]	55289	ACOXL	acyl-CoA oxidase like	Q9NUZ1	reviewed	ACOXL	ACOXL	Acyl-coenzyme A oxidase-like protein (Acyl-CoA oxidase-like protein) (EC 1.3.3.-)	547	Evidence at transcript level	4		ACOXL	Acyl-coenzyme A oxidase-like protein (Acyl-CoA oxidase-like protein) (EC 1.3.3.-)	HGNC:25621	16.9425	0.9616	32	11.733	1.1	170	0	0.851	1	36	10.6	1.1	172.2	0	0.8581	1										0		1
ACP1	protein_coding	ENSG00000143727.16	acid phosphatase 1 [Source:HGNC Symbol;Acc:HGNC:122]	52	ACP1	acid phosphatase 1	P24666	reviewed	ACP1	ACP1	Low molecular weight phosphotyrosine protein phosphatase (LMW-PTP) (LMW-PTPase) (EC 3.1.3.48) (Adipocyte acid phosphatase) (Low molecular weight cytosolic acid phosphatase) (EC 3.1.3.2) (Red cell acid phosphatase 1)	158	Evidence at protein level	5		ACP1	Low molecular weight phosphotyrosine protein phosphatase (LMW-PTP) (LMW-PTPase) (EC 3.1.3.48) (Adipocyte acid phosphatase) (Low molecular weight cytosolic acid phosphatase) (EC 3.1.3.2) (Red cell acid phosphatase 1)	HGNC:122	24.0941	0.9827	10	4.91	35.6	179.9	0	1	1	10	4.75	35.6	179.9	0	1	1										0		41
ACP2	protein_coding	ENSG00000134575.13	acid phosphatase 2, lysosomal [Source:HGNC Symbol;Acc:HGNC:123]	53	ACP2	acid phosphatase 2, lysosomal	P11117	reviewed	ACP2	ACP2	Lysosomal acid phosphatase (LAP) (EC 3.1.3.2)	423	Evidence at protein level	5		ACP2	Lysosomal acid phosphatase (LAP) (EC 3.1.3.2)	HGNC:123	27.663	0.9892	6	10.4	7.4	113.5	3	1	1	6	9.65	7.4	113.5	3	1	1										0		33
ACP3	protein_coding	ENSG00000014257.17	acid phosphatase 3 [Source:HGNC Symbol;Acc:HGNC:125]	55	ACP3	acid phosphatase 3	P15309	reviewed	ACP3	ACP3 ACPP	Prostatic acid phosphatase (PAP) (EC 3.1.3.2) (5'-nucleotidase) (5'-NT) (EC 3.1.3.5) (Acid phosphatase 3) (Ecto-5'-nucleotidase) (Protein tyrosine phosphatase ACP3) (EC 3.1.3.48) (Thiamine monophosphatase) (TMPase) [Cleaved into: PAPf39]	386	Evidence at protein level	5		ACP3	Prostatic acid phosphatase (PAP) (EC 3.1.3.2) (5'-nucleotidase) (5'-NT) (EC 3.1.3.5) (Acid phosphatase 3) (Ecto-5'-nucleotidase) (Protein tyrosine phosphatase ACP3) (EC 3.1.3.48) (Thiamine monophosphatase) (TMPase) [Cleaved into: PAPf39]	HGNC:125	23.8465	0.9985	6	9.06	7.6	112.3	0	1	1	6	8.9	7.6	112.3	1	1	1										0		47
ACP4	protein_coding	ENSG00000142513.6	acid phosphatase 4 [Source:HGNC Symbol;Acc:HGNC:14376]	93650	ACP4	acid phosphatase 4	Q9BZG2	reviewed	ACP4	ACP4 ACPT	Testicular acid phosphatase (EC 3.1.3.2) (Acid phosphatase 4)	426	Evidence at protein level	5		ACP4	Testicular acid phosphatase (EC 3.1.3.2) (Acid phosphatase 4)	HGNC:14376	31.6271	0.9647	6	6.15	5.2	77.1	0	1	0.69764	6	6.15	5.2	77.1	0	0.9904	0.69764										0
ACP5	protein_coding	ENSG00000102575.14	acid phosphatase 5, tartrate resistant [Source:HGNC Symbol;Acc:HGNC:124]	54	ACP5	acid phosphatase 5, tartrate resistant	P13686	reviewed	ACP5	ACP5	Tartrate-resistant acid phosphatase type 5 (TR-AP) (EC 3.1.3.2) (Tartrate-resistant acid ATPase) (TrATPase) (Type 5 acid phosphatase)	325	Evidence at protein level	5		ACP5	Tartrate-resistant acid phosphatase type 5 (TR-AP) (EC 3.1.3.2) (Tartrate-resistant acid ATPase) (TrATPase) (Type 5 acid phosphatase)	HGNC:124	29.8306	0.8558	10	5.33	8.4	81.3	0	1	1	9	4	8.4	81.3	0	1	1										0		17
ACP6	protein_coding	ENSG00000162836.12	acid phosphatase 6, lysophosphatidic [Source:HGNC Symbol;Acc:HGNC:29609]	51205	ACP6	acid phosphatase 6, lysophosphatidic	Q9NPH0	reviewed	ACP6	ACP6 ACPL1 LPAP UNQ205/PRO231	Lysophosphatidic acid phosphatase type 6 (EC 3.1.3.2) (Acid phosphatase 6, lysophosphatidic) (Acid phosphatase-like protein 1) (PACPL1)	428	Evidence at protein level	5	CAUTION: It is uncertain whether Met-1 or Met-8 is the initiator. {ECO:0000305}.; CAUTION: Was originally reported to be located in the mitochondrion, but the evidence seems to be weak and contradictory with the presence of a cleaved signal sequence. {ECO:0000305|PubMed:10506173}.	ACP6	Lysophosphatidic acid phosphatase type 6 (EC 3.1.3.2) (Acid phosphatase 6, lysophosphatidic) (Acid phosphatase-like protein 1) (PACPL1)	HGNC:29609	18.2375	0.941	6	10.19	7.7	79.2	0	1	1	6	9.3	7.7	79.5	0	1	1										0		32
ACP7	protein_coding	ENSG00000183760.11	acid phosphatase 7, tartrate resistant (putative) [Source:HGNC Symbol;Acc:HGNC:33781]	390928	ACP7	acid phosphatase 7, tartrate resistant (putative)	Q6ZNF0	reviewed	ACP7	ACP7 PAPL PAPL1	Acid phosphatase type 7 (EC 3.1.3.2) (Purple acid phosphatase long form)	438	Evidence at transcript level	3		ACP7	Acid phosphatase type 7 (EC 3.1.3.2) (Purple acid phosphatase long form)	HGNC:33781	32.6803	0.9588	8	11.08	3.4	214	0	1	0.886431	9	10.57	3.4	216	0	1	0.886431										0		8
ACR	protein_coding	ENSG00000100312.11	acrosin [Source:HGNC Symbol;Acc:HGNC:126]	49	ACR	acrosin	P10323	reviewed	ACR	ACR ACRS	Acrosin (EC 3.4.21.10) [Cleaved into: Acrosin light chain; Acrosin heavy chain]	421	Evidence at protein level	5		ACR	Acrosin (EC 3.4.21.10) [Cleaved into: Acrosin light chain; Acrosin heavy chain]	HGNC:126	24.1657	0.9782	5	3.5	2.6	233.3	0	1	0.886431	6	3.5	2.6	233.3	0	1	0.69764										0		49
ACRBP	protein_coding	ENSG00000111644.8	acrosin binding protein [Source:HGNC Symbol;Acc:HGNC:17195]	84519	ACRBP	acrosin binding protein	Q8NEB7	reviewed	ACRBP	ACRBP	Acrosin-binding protein (Acrosin-binding protein, 60 kDa form) (Cancer/testis antigen 23) (CT23) (Cancer/testis antigen OY-TES-1) (Proacrosin-binding protein sp32) [Cleaved into: Acrosin-binding protein, mature form (Acrosin-binding protein, 32 kDa form, mature form)]	543	Evidence at transcript level	4		ACRBP	Acrosin-binding protein (Acrosin-binding protein, 60 kDa form) (Cancer/testis antigen 23) (CT23) (Cancer/testis antigen OY-TES-1) (Proacrosin-binding protein sp32) [Cleaved into: Acrosin-binding protein, mature form (Acrosin-binding protein, 32 kDa form, mature form)]	HGNC:17195	29.9326	0.997	0	0	4.1	454.6	0	1	0.69764	0	0	4.1	452.5	0	1	0.69764										0		51
ACRV1	protein_coding	ENSG00000134940.14	acrosomal vesicle protein 1 [Source:HGNC Symbol;Acc:HGNC:127]	56	ACRV1	acrosomal vesicle protein 1	P26436	reviewed	ACRV1	ACRV1	Acrosomal protein SP-10 (Acrosomal vesicle protein 1)	265	Evidence at protein level	5		ACRV1	Acrosomal protein SP-10 (Acrosomal vesicle protein 1)	HGNC:127	14.4176	0.9485	0	2	2.4	0	0	1	0.886431	0	2	2.4	0	0	1	0.886431										0		8
ACSBG1	protein_coding	ENSG00000103740.10	acyl-CoA synthetase bubblegum family member 1 [Source:HGNC Symbol;Acc:HGNC:29567]	23205	ACSBG1	acyl-CoA synthetase bubblegum family member 1	Q96GR2	reviewed	ACSBG1	ACSBG1 BGM KIAA0631 LPD	Long-chain-fatty-acid--CoA ligase ACSBG1 (EC 6.2.1.3) (Acyl-CoA synthetase bubblegum family member 1) (hBG1) (hsBG) (hsBGM) (Lipidosin)	724	Evidence at protein level	5		ACSBG1	Long-chain-fatty-acid--CoA ligase ACSBG1 (EC 6.2.1.3) (Acyl-CoA synthetase bubblegum family member 1) (hBG1) (hsBG) (hsBGM) (Lipidosin)	HGNC:29567	28.1884	0.9825	26	5.953	4.5	333.9	0	1	0.886431	22	4.837	4.5	334.2	0	1	0.886431										0		40
ACSBG2	protein_coding	ENSG00000130377.14	acyl-CoA synthetase bubblegum family member 2 [Source:HGNC Symbol;Acc:HGNC:24174]	81616	ACSBG2	acyl-CoA synthetase bubblegum family member 2	Q5FVE4	reviewed	ACSBG2	ACSBG2 BGR UNQ2443/PRO5005	Long-chain-fatty-acid--CoA ligase ACSBG2 (EC 6.2.1.3) (Acyl-CoA synthetase bubblegum family member 2) (Arachidonate--CoA ligase ACSBG2) (EC 6.2.1.15) (Bubblegum-related protein) (PRTD-NY3)	666	Evidence at protein level	5		ACSBG2	Long-chain-fatty-acid--CoA ligase ACSBG2 (EC 6.2.1.3) (Acyl-CoA synthetase bubblegum family member 2) (Arachidonate--CoA ligase ACSBG2) (EC 6.2.1.15) (Bubblegum-related protein) (PRTD-NY3)	HGNC:24174	25.6941	0.9246	24	6.79775	1.3	284.4	0	1	0.886431	24	5.30075	1.3	284.8	0	1	0.886431										0		41
ACSF2	protein_coding	ENSG00000167107.13	acyl-CoA synthetase family member 2 [Source:HGNC Symbol;Acc:HGNC:26101]	80221	ACSF2	acyl-CoA synthetase family member 2	Q96CM8	reviewed	ACSF2	ACSF2 UNQ493/PRO1009	Medium-chain acyl-CoA ligase ACSF2, mitochondrial (EC 6.2.1.2)	615	Evidence at protein level	5		ACSF2	Medium-chain acyl-CoA ligase ACSF2, mitochondrial (EC 6.2.1.2)	HGNC:26101	25.1036	0.9961	22	10.59	6.4	385.7	2	1	1	24	9.36	6.4	386.2	4	1	1										0		72
ACSF3	protein_coding	ENSG00000176715.17	acyl-CoA synthetase family member 3 [Source:HGNC Symbol;Acc:HGNC:27288]	197322	ACSF3	acyl-CoA synthetase family member 3	Q4G176	reviewed	ACSF3	ACSF3 PSEC0197	Malonate--CoA ligase ACSF3, mitochondrial (EC 6.2.1.76) (Acyl-CoA synthetase family member 3)	576	Evidence at protein level	5		ACSF3	Malonate--CoA ligase ACSF3, mitochondrial (EC 6.2.1.76) (Acyl-CoA synthetase family member 3)	HGNC:27288	31.8677	0.9191	35	6.984	1.5	352.5	0	1	1	24	6.614	1.5	352.7	0	1	1										0		69
ACSL1	protein_coding	ENSG00000151726.16	acyl-CoA synthetase long chain family member 1 [Source:HGNC Symbol;Acc:HGNC:3569]	2180	ACSL1	acyl-CoA synthetase long chain family member 1	P33121	reviewed	ACSL1	ACSL1 FACL1 FACL2 LACS LACS1 LACS2	Long-chain-fatty-acid--CoA ligase 1 (EC 6.2.1.3) (Acyl-CoA synthetase 1) (ACS1) (Arachidonate--CoA ligase) (EC 6.2.1.15) (Long-chain acyl-CoA synthetase 1) (LACS 1) (Long-chain acyl-CoA synthetase 2) (LACS 2) (Long-chain fatty acid-CoA ligase 2) (Palmitoyl-CoA ligase 1) (Palmitoyl-CoA ligase 2) (Phytanate--CoA ligase) (EC 6.2.1.24)	698	Evidence at protein level	5		ACSL1	Long-chain-fatty-acid--CoA ligase 1 (EC 6.2.1.3) (Acyl-CoA synthetase 1) (ACS1) (Arachidonate--CoA ligase) (EC 6.2.1.15) (Long-chain acyl-CoA synthetase 1) (LACS 1) (Long-chain acyl-CoA synthetase 2) (LACS 2) (Long-chain fatty acid-CoA ligase 2) (Palmitoyl-CoA ligase 1) (Palmitoyl-CoA ligase 2) (Phytanate--CoA ligase) (EC 6.2.1.24)	HGNC:3569	30.3172	0.9706	26	10.758	24.4	397.8	3	1	0.610619	23	10.638	24.4	397.6	1	1	0.69764										0		109
ACSL3	protein_coding	ENSG00000123983.15	acyl-CoA synthetase long chain family member 3 [Source:HGNC Symbol;Acc:HGNC:3570]	2181	ACSL3	acyl-CoA synthetase long chain family member 3	O95573	reviewed	ACSL3	ACSL3 ACS3 FACL3 LACS3	Fatty acid CoA ligase Acsl3 (Arachidonate--CoA ligase) (EC 6.2.1.15) (Long-chain acyl-CoA synthetase 3) (LACS 3) (Long-chain-fatty-acid--CoA ligase 3) (EC 6.2.1.3) (Medium-chain acyl-CoA ligase Acsl3) (EC 6.2.1.2)	720	Evidence at protein level	5		ACSL3	Fatty acid CoA ligase Acsl3 (Arachidonate--CoA ligase) (EC 6.2.1.15) (Long-chain acyl-CoA synthetase 3) (LACS 3) (Long-chain-fatty-acid--CoA ligase 3) (EC 6.2.1.3) (Medium-chain acyl-CoA ligase Acsl3) (EC 6.2.1.2)	HGNC:3570	36.9507	0.989	28	8.528	9.7	346.6	5	1	0.69764	22	6.525	9.7	346.2	1	1	0.69764										0		94
ACSL4	protein_coding	ENSG00000068366.21	acyl-CoA synthetase long chain family member 4 [Source:HGNC Symbol;Acc:HGNC:3571]	2182	ACSL4	acyl-CoA synthetase long chain family member 4	O60488	reviewed	ACSL4	ACSL4 ACS4 FACL4 LACS4	Long-chain-fatty-acid--CoA ligase 4 (EC 6.2.1.3) (Arachidonate--CoA ligase) (EC 6.2.1.15) (Long-chain acyl-CoA synthetase 4) (LACS 4)	711	Evidence at protein level	5		ACSL4	Long-chain-fatty-acid--CoA ligase 4 (EC 6.2.1.3) (Arachidonate--CoA ligase) (EC 6.2.1.15) (Long-chain acyl-CoA synthetase 4) (LACS 4)	HGNC:3571	28.1887	1	25	7.87	25.5	349.5	0	1	0.69764	25	6.245	25.5	349.5	0	1	0.69764										0		99
ACSL5	protein_coding	ENSG00000197142.11	acyl-CoA synthetase long chain family member 5 [Source:HGNC Symbol;Acc:HGNC:16526]	51703	ACSL5	acyl-CoA synthetase long chain family member 5	Q9ULC5	reviewed	ACSL5	ACSL5 ACS5 FACL5 UNQ633/PRO1250	Long-chain-fatty-acid--CoA ligase 5 (EC 6.2.1.3) (Arachidonate--CoA ligase) (EC 6.2.1.15) (Long-chain acyl-CoA synthetase 5) (LACS 5)	683	Evidence at protein level	5		ACSL5	Long-chain-fatty-acid--CoA ligase 5 (EC 6.2.1.3) (Arachidonate--CoA ligase) (EC 6.2.1.15) (Long-chain acyl-CoA synthetase 5) (LACS 5)	HGNC:16526	21.5138	1	29	10.843	29.4	378.5	2	1	0.69764	21	10.295	29.4	378.5	2	1	0.69764										0		80
ACSL6	protein_coding	ENSG00000164398.15	acyl-CoA synthetase long chain family member 6 [Source:HGNC Symbol;Acc:HGNC:16496]	23305	ACSL6	acyl-CoA synthetase long chain family member 6	Q9UKU0	reviewed	ACSL6	ACSL6 ACS2 FACL6 KIAA0837 LACS5	Long-chain-fatty-acid--CoA ligase 6 (EC 6.2.1.3) (Arachidonate--CoA ligase) (EC 6.2.1.15) (Long-chain acyl-CoA synthetase 6) (LACS 6)	697	Evidence at protein level	5		ACSL6	Long-chain-fatty-acid--CoA ligase 6 (EC 6.2.1.3) (Arachidonate--CoA ligase) (EC 6.2.1.15) (Long-chain acyl-CoA synthetase 6) (LACS 6)	HGNC:16496	28.0071	0.9931	25	13.265	21.6	365.5	3	1	0.69764	25	10.768	26.4	364.2	2	1	0.69764										0		68
ACSM1	protein_coding	ENSG00000166743.10	acyl-CoA synthetase medium chain family member 1 [Source:HGNC Symbol;Acc:HGNC:18049]	116285	ACSM1	acyl-CoA synthetase medium chain family member 1	Q08AH1	reviewed	ACSM1	ACSM1 BUCS1 LAE MACS1	Acyl-coenzyme A synthetase ACSM1, mitochondrial (EC 6.2.1.2) (Acyl-CoA synthetase medium-chain family member 1) (Benzoate--CoA ligase) (EC 6.2.1.25) (Butyrate--CoA ligase 1) (Butyryl-coenzyme A synthetase 1) (Lipoate-activating enzyme) (Middle-chain acyl-CoA synthetase 1) (Xenobiotic/medium-chain fatty acid-CoA ligase HXM-B)	577	Evidence at protein level	5		ACSM1	Acyl-coenzyme A synthetase ACSM1, mitochondrial (EC 6.2.1.2) (Acyl-CoA synthetase medium-chain family member 1) (Benzoate--CoA ligase) (EC 6.2.1.25) (Butyrate--CoA ligase 1) (Butyryl-coenzyme A synthetase 1) (Lipoate-activating enzyme) (Middle-chain acyl-CoA synthetase 1) (Xenobiotic/medium-chain fatty acid-CoA ligase HXM-B)	HGNC:18049	24.6496	0.915	43	11.754	6.1	327.5	2	1	0.69764	43	11.98	6.1	326.6	1	1	0.886431										0		39
ACSM2A	protein_coding	ENSG00000183747.12	acyl-CoA synthetase medium chain family member 2A [Source:HGNC Symbol;Acc:HGNC:32017]	123876	ACSM2A	acyl-CoA synthetase medium chain family member 2A	Q08AH3	reviewed	ACSM2A	ACSM2A ACSM2 MACS2	Acyl-coenzyme A synthetase ACSM2A, mitochondrial (EC 6.2.1.2) (Acyl-CoA synthetase medium-chain family member 2A) (Benzoate--CoA ligase) (EC 6.2.1.25) (Butyrate--CoA ligase 2A) (Butyryl-coenzyme A synthetase 2A) (Middle-chain acyl-CoA synthetase 2A)	577	Evidence at protein level	5		ACSM2A	Acyl-coenzyme A synthetase ACSM2A, mitochondrial (EC 6.2.1.2) (Acyl-CoA synthetase medium-chain family member 2A) (Benzoate--CoA ligase) (EC 6.2.1.25) (Butyrate--CoA ligase 2A) (Butyryl-coenzyme A synthetase 2A) (Middle-chain acyl-CoA synthetase 2A)	HGNC:32017	26.5076	0.8629	47	14.13	6.4	302.3	1	1	0.886431	47	13.55	6.4	303.1	0	1	0.886431										0		65
ACSM2B	protein_coding	ENSG00000066813.14	acyl-CoA synthetase medium chain family member 2B [Source:HGNC Symbol;Acc:HGNC:30931]	348158	ACSM2B	acyl-CoA synthetase medium chain family member 2B	Q68CK6	reviewed	ACSM2B	ACSM2B ACSM2 HYST1046	Acyl-coenzyme A synthetase ACSM2B, mitochondrial (EC 6.2.1.2) (Acyl-CoA synthetase medium-chain family member 2B) (Benzoate--CoA ligase) (EC 6.2.1.25) (Butyrate--CoA ligase 2B) (Butyryl-coenzyme A synthetase 2B) (Middle-chain acyl-CoA synthetase 2B) (Xenobiotic/medium-chain fatty acid-CoA ligase HXM-A)	577	Evidence at protein level	5		ACSM2B	Acyl-coenzyme A synthetase ACSM2B, mitochondrial (EC 6.2.1.2) (Acyl-CoA synthetase medium-chain family member 2B) (Benzoate--CoA ligase) (EC 6.2.1.25) (Butyrate--CoA ligase 2B) (Butyryl-coenzyme A synthetase 2B) (Middle-chain acyl-CoA synthetase 2B) (Xenobiotic/medium-chain fatty acid-CoA ligase HXM-A)	HGNC:30931	25.6036	0.8335	30	15.29	6.4	300.5	2	1	0.886431	27	13.05	6.4	300.5	1	1	0.886431										0		23
ACSM3	protein_coding	ENSG00000005187.12	acyl-CoA synthetase medium chain family member 3 [Source:HGNC Symbol;Acc:HGNC:10522]	6296	ACSM3	acyl-CoA synthetase medium chain family member 3	Q53FZ2	reviewed	ACSM3	ACSM3 SAH	Acyl-coenzyme A synthetase ACSM3, mitochondrial (EC 6.2.1.2) (Acyl-CoA synthetase medium-chain family member 3) (Butyrate--CoA ligase 3) (Butyryl-coenzyme A synthetase 3) (Middle-chain acyl-CoA synthetase 3) (Propionate--CoA ligase) (EC 6.2.1.17) (Protein SA homolog)	586	Evidence at protein level	5	CAUTION: It is uncertain whether Met-1 or Met-9 is the initiator. {ECO:0000305}.	ACSM3	Acyl-coenzyme A synthetase ACSM3, mitochondrial (EC 6.2.1.2) (Acyl-CoA synthetase medium-chain family member 3) (Butyrate--CoA ligase 3) (Butyryl-coenzyme A synthetase 3) (Middle-chain acyl-CoA synthetase 3) (Propionate--CoA ligase) (EC 6.2.1.17) (Protein SA homolog)	HGNC:10522	23.4453	1	42	13.85	5.3	348.1	0	1	0.886431	42	10.9	5.3	348.1	0	1	0.886431										0		64
ACSM4	protein_coding	ENSG00000215009.6	acyl-CoA synthetase medium chain family member 4 [Source:HGNC Symbol;Acc:HGNC:32016]	341392	ACSM4	acyl-CoA synthetase medium chain family member 4	P0C7M7	reviewed	ACSM4	ACSM4	Acyl-coenzyme A synthetase ACSM4, mitochondrial (EC 6.2.1.2) (Acyl-CoA synthetase medium-chain family member 4)	580	Evidence at transcript level	4		ACSM4	Acyl-coenzyme A synthetase ACSM4, mitochondrial (EC 6.2.1.2) (Acyl-CoA synthetase medium-chain family member 4)	HGNC:32016	35.8021	0.9386	19	11.1	17.1	352.8	0	1	0.69764	20	11.1	17.1	352.8	0	1	0.886431										0		5
ACSM5	protein_coding	ENSG00000183549.10	acyl-CoA synthetase medium chain family member 5 [Source:HGNC Symbol;Acc:HGNC:26060]	54988	ACSM5	acyl-CoA synthetase medium chain family member 5	Q6NUN0	reviewed	ACSM5	ACSM5 MACS3	Acyl-coenzyme A synthetase ACSM5, mitochondrial (EC 6.2.1.2) (Acyl-CoA synthetase medium-chain family member 5)	579	Evidence at protein level	5		ACSM5	Acyl-coenzyme A synthetase ACSM5, mitochondrial (EC 6.2.1.2) (Acyl-CoA synthetase medium-chain family member 5)	HGNC:26060	33.3143	0.9583	40	11.2	5.4	350.6	0	1	0.69764	40	11.43	5.4	350.6	0	1	0.886431										0		47
ACSM6	protein_coding	ENSG00000173124.15	acyl-CoA synthetase medium chain family member 6 [Source:HGNC Symbol;Acc:HGNC:31665]	142827	ACSM6	acyl-CoA synthetase medium chain family member 6	Q6P461	reviewed	ACSM6	ACSM6 C10orf129	Acyl-coenzyme A synthetase ACSM6, mitochondrial (EC 6.2.1.2) (Acyl-CoA synthetase medium-chain family member 6)	480	Evidence at transcript level	5		ACSM6	Acyl-coenzyme A synthetase ACSM6, mitochondrial (EC 6.2.1.2) (Acyl-CoA synthetase medium-chain family member 6)	HGNC:31665	1.64925	0.2275	22	7.114	1.5	207.5	0	1	0.69764	23	6.65	1.5	207.5	0	1	0.886431										0		12
ACSS1	protein_coding	ENSG00000154930.15	acyl-CoA synthetase short chain family member 1 [Source:HGNC Symbol;Acc:HGNC:16091]	84532	ACSS1	acyl-CoA synthetase short chain family member 1	Q9NUB1	reviewed	ACSS1	ACSS1 ACAS2L KIAA1846	Acetyl-coenzyme A synthetase 2-like, mitochondrial (EC 6.2.1.1) (Acetate--CoA ligase 2) (Acetyl-CoA synthetase 2) (AceCS2) (Acyl-CoA synthetase short-chain family member 1) (Propionate--CoA ligase) (EC 6.2.1.17)	689	Evidence at protein level	5		ACSS1	Acetyl-coenzyme A synthetase 2-like, mitochondrial (EC 6.2.1.1) (Acetate--CoA ligase 2) (Acetyl-CoA synthetase 2) (AceCS2) (Acyl-CoA synthetase short-chain family member 1) (Propionate--CoA ligase) (EC 6.2.1.17)	HGNC:16091	38.3096	0.9455	18	11.94	4.1	435.6	0	1	1	23	12.72	4.1	433.3	0	1	1										0		61
ACSS2	protein_coding	ENSG00000131069.20	acyl-CoA synthetase short chain family member 2 [Source:HGNC Symbol;Acc:HGNC:15814]	55902	ACSS2	acyl-CoA synthetase short chain family member 2	Q9NR19	reviewed	ACSS2	ACSS2 ACAS2	Acetyl-coenzyme A synthetase, cytoplasmic (EC 6.2.1.1) (Acetate--CoA ligase) (Acetyl-CoA synthetase) (ACS) (AceCS) (Acetyl-CoA synthetase 1) (AceCS1) (Acyl-CoA synthetase short-chain family member 2) (Acyl-activating enzyme) (Propionate--CoA ligase) (EC 6.2.1.17)	701	Evidence at protein level	5		ACSS2	Acetyl-coenzyme A synthetase, cytoplasmic (EC 6.2.1.1) (Acetate--CoA ligase) (Acetyl-CoA synthetase) (ACS) (AceCS) (Acetyl-CoA synthetase 1) (AceCS1) (Acyl-CoA synthetase short-chain family member 2) (Acyl-activating enzyme) (Propionate--CoA ligase) (EC 6.2.1.17)	HGNC:15814	19.3817	0.9931	16	14.29	11.2	489.2	0	1	1	18	13.56	11.2	485.9	0	1	1										0		66
ACSS3	protein_coding	ENSG00000111058.8	acyl-CoA synthetase short chain family member 3 [Source:HGNC Symbol;Acc:HGNC:24723]	79611	ACSS3	acyl-CoA synthetase short chain family member 3	Q9H6R3	reviewed	ACSS3	ACSS3	Acyl-CoA synthetase short-chain family member 3, mitochondrial (EC 6.2.1.1) (Acetate--CoA ligase 3) (Acyl-CoA synthetase short-chain family member 3) (Propionate--CoA ligase) (EC 6.2.1.17)	686	Evidence at protein level	5		ACSS3	Acyl-CoA synthetase short-chain family member 3, mitochondrial (EC 6.2.1.1) (Acetate--CoA ligase 3) (Acyl-CoA synthetase short-chain family member 3) (Propionate--CoA ligase) (EC 6.2.1.17)	HGNC:24723	29.1004	1	18	13.35	10.4	416.9	0	1	1	20	12.63	10.4	419.8	0	1	1										0		76
ACTA1	protein_coding	ENSG00000143632.15	actin alpha 1, skeletal muscle [Source:HGNC Symbol;Acc:HGNC:129]	58	ACTA1	actin alpha 1, skeletal muscle	P68133	reviewed	ACTA1	ACTA1 ACTA	Actin, alpha skeletal muscle (EC 3.6.4.-) (Alpha-actin-1) [Cleaved into: Actin, alpha skeletal muscle, intermediate form]	377	Evidence at protein level	5		ACTA1	Actin, alpha skeletal muscle (EC 3.6.4.-) (Alpha-actin-1) [Cleaved into: Actin, alpha skeletal muscle, intermediate form]	HGNC:129	22.6459	0.9822	35	6.5	35.6	498.4	0	1	0.886431	24	6	35.6	498.4	0	1	1										0		92
ACTA2	protein_coding	ENSG00000107796.13	actin alpha 2, smooth muscle [Source:HGNC Symbol;Acc:HGNC:130]	59	ACTA2	actin alpha 2, smooth muscle	P62736	reviewed	ACTA2	ACTA2 ACTSA ACTVS GIG46	Actin, aortic smooth muscle (EC 3.6.4.-) (Alpha-actin-2) (Cell growth-inhibiting gene 46 protein) [Cleaved into: Actin, aortic smooth muscle, intermediate form]	377	Evidence at protein level	5		ACTA2	Actin, aortic smooth muscle (EC 3.6.4.-) (Alpha-actin-2) (Cell growth-inhibiting gene 46 protein) [Cleaved into: Actin, aortic smooth muscle, intermediate form]	HGNC:130	32.4442	1	35	7.75	35.6	497.3	0	1	0.886431	24	7.75	35.6	497.3	0	1	1										0		3
ACTB	protein_coding	ENSG00000075624.17	actin beta [Source:HGNC Symbol;Acc:HGNC:132]	60	ACTB	actin beta	P60709	reviewed	ACTB	ACTB	Actin, cytoplasmic 1 (EC 3.6.4.-) (Beta-actin) [Cleaved into: Actin, cytoplasmic 1, N-terminally processed]	375	Evidence at protein level	5	CAUTION: Was originally thought to be part of the MLL5-L complex, at least composed of KMT2E, STK38, PPP1CA, PPP1CB, PPP1CC, HCFC1, ACTB and OGT (PubMed:19377461). However, the corresponding article has been retracted (PubMed:24336203). {ECO:0000269|PubMed:19377461, ECO:0000269|PubMed:24336203}.	ACTB	Actin, cytoplasmic 1 (EC 3.6.4.-) (Beta-actin) [Cleaved into: Actin, cytoplasmic 1, N-terminally processed]	HGNC:132	28.7919	0.8927	35	8.91	34.5	503.2	0	1	1	24	5	34.5	503.2	0	1	1										0		52
ACTBL2	protein_coding	ENSG00000169067.4	actin beta like 2 [Source:HGNC Symbol;Acc:HGNC:17780]	345651	ACTBL2	actin beta like 2	Q562R1	reviewed	ACTBL2	ACTBL2	Beta-actin-like protein 2 (Kappa-actin)	376	Evidence at protein level	4		ACTBL2	Beta-actin-like protein 2 (Kappa-actin)	HGNC:17780	25.979	0.9825	35	1	35.6	489.7	0	1	1	24	1	35.6	489.7	0	1	1										0		53
ACTC1	protein_coding	ENSG00000159251.9	actin alpha cardiac muscle 1 [Source:HGNC Symbol;Acc:HGNC:143]	70	ACTC1	actin alpha cardiac muscle 1	P68032	reviewed	ACTC1	ACTC1 ACTC	Actin, alpha cardiac muscle 1 (EC 3.6.4.-) (Alpha-cardiac actin) [Cleaved into: Actin, alpha cardiac muscle 1, intermediate form]	377	Evidence at protein level	5		ACTC1	Actin, alpha cardiac muscle 1 (EC 3.6.4.-) (Alpha-cardiac actin) [Cleaved into: Actin, alpha cardiac muscle 1, intermediate form]	HGNC:143	26.2876	0.9911	35	6	35.6	499	0	1	0.886431	24	6	35.6	499	0	1	1										0
ACTG1	protein_coding	ENSG00000184009.13	actin gamma 1 [Source:HGNC Symbol;Acc:HGNC:144]	71	ACTG1	actin gamma 1	P63261	reviewed	ACTG1	ACTG1 ACTG	Actin, cytoplasmic 2 (EC 3.6.4.-) (Gamma-actin) [Cleaved into: Actin, cytoplasmic 2, N-terminally processed]	375	Evidence at protein level	5		ACTG1	Actin, cytoplasmic 2 (EC 3.6.4.-) (Gamma-actin) [Cleaved into: Actin, cytoplasmic 2, N-terminally processed]	HGNC:144	33.6019	0.805	35	7.66	34.5	504.6	0	1	1	24	5	34.5	504.6	0	1	1										0		5
ACTG2	protein_coding	ENSG00000163017.14	actin gamma 2, smooth muscle [Source:HGNC Symbol;Acc:HGNC:145]	72	ACTG2	actin gamma 2, smooth muscle	P63267	reviewed	ACTG2	ACTG2 ACTA3 ACTL3 ACTSG	Actin, gamma-enteric smooth muscle (EC 3.6.4.-) (Alpha-actin-3) (Gamma-2-actin) (Smooth muscle gamma-actin) [Cleaved into: Actin, gamma-enteric smooth muscle, intermediate form]	376	Evidence at protein level	5		ACTG2	Actin, gamma-enteric smooth muscle (EC 3.6.4.-) (Alpha-actin-3) (Gamma-2-actin) (Smooth muscle gamma-actin) [Cleaved into: Actin, gamma-enteric smooth muscle, intermediate form]	HGNC:145	24.9307	0.971	35	7.75	35.6	495.2	0	1	0.886431	24	7.75	35.6	495.2	0	1	1										0		27
ACTL10	protein_coding	ENSG00000288649.2	actin like 10 [Source:HGNC Symbol;Acc:HGNC:16127]	170487	ACTL10	actin like 10	Q5JWF8	reviewed	ACTL10	ACTL10 C20orf134	Actin-like protein 10	245	Evidence at transcript level	1		ACTL10	Actin-like protein 10	HGNC:16127	16.9546	0.9922	14	1	3	151.5	0	0.8712	1	14	1	3	151.5	0	0.8419	1										0		11
ACTL6A	protein_coding	ENSG00000136518.17	actin like 6A [Source:HGNC Symbol;Acc:HGNC:24124]	86	ACTL6A	actin like 6A	O96019	reviewed	ACTL6A	ACTL6A BAF53 BAF53A INO80K	Actin-like protein 6A (53 kDa BRG1-associated factor A) (Actin-related protein Baf53a) (ArpNbeta) (BRG1-associated factor 53A) (BAF53A) (INO80 complex subunit K)	429	Evidence at protein level	5		ACTL6A	Actin-like protein 6A (53 kDa BRG1-associated factor A) (Actin-related protein Baf53a) (ArpNbeta) (BRG1-associated factor 53A) (BAF53A) (INO80 complex subunit K)	HGNC:24124	32.7293	1	21	9.29	33.6	495.9	0	1	1	21	9.29	33.6	495.9	0	1	1										0		53
ACTL6B	protein_coding	ENSG00000077080.10	actin like 6B [Source:HGNC Symbol;Acc:HGNC:160]	51412	ACTL6B	actin like 6B	O94805	reviewed	ACTL6B	ACTL6B ACTL6 BAF53B	Actin-like protein 6B (53 kDa BRG1-associated factor B) (Actin-related protein Baf53b) (ArpNalpha) (BRG1-associated factor 53B) (BAF53B)	426	Evidence at protein level	5		ACTL6B	Actin-like protein 6B (53 kDa BRG1-associated factor B) (Actin-related protein Baf53b) (ArpNalpha) (BRG1-associated factor 53B) (BAF53B)	HGNC:160	31.664	1	21	8.45	33.6	486.6	0	1	1	21	8.092	33.6	486.6	0	1	1										0		20
ACTL7A	protein_coding	ENSG00000187003.7	actin like 7A [Source:HGNC Symbol;Acc:HGNC:161]	10881	ACTL7A	actin like 7A	Q9Y615	reviewed	ACTL7A	ACTL7A	Actin-like protein 7A (Actin-like-7-alpha)	435	Evidence at protein level	5		ACTL7A	Actin-like protein 7A (Actin-like-7-alpha)	HGNC:161	23.484	0.9981	22	0.6	1.3	448.9	0	0.7925	1	22	0.6	1.3	448.9	0	0.775	1										0		40
ACTL7B	protein_coding	ENSG00000148156.8	actin like 7B [Source:HGNC Symbol;Acc:HGNC:162]	10880	ACTL7B	actin like 7B	Q9Y614	reviewed	ACTL7B	ACTL7B	Actin-like protein 7B (Actin-like-7-beta)	415	Evidence at protein level	3		ACTL7B	Actin-like protein 7B (Actin-like-7-beta)	HGNC:162	21.9629	0.9961	22	0.8	10.1	330.4	0	1	1	22	0.6	10.1	330.4	0	1	1										0		28
ACTL8	protein_coding	ENSG00000117148.8	actin like 8 [Source:HGNC Symbol;Acc:HGNC:24018]	81569	ACTL8	actin like 8	Q9H568	reviewed	ACTL8	ACTL8	Actin-like protein 8 (Cancer/testis antigen 57) (CT57)	366	Evidence at protein level	3		ACTL8	Actin-like protein 8 (Cancer/testis antigen 57) (CT57)	HGNC:24018	18.8872	0.9292	19	1.08	6.6	240.4	0	1	1	19	1.08	6.6	240.4	0	1	1										0		30
ACTL9	protein_coding	ENSG00000181786.6	actin like 9 [Source:HGNC Symbol;Acc:HGNC:28494]	284382	ACTL9	actin like 9	Q8TC94	reviewed	ACTL9	ACTL9 ACTL7C HSD21	Actin-like protein 9	416	Evidence at protein level	5		ACTL9	Actin-like protein 9	HGNC:28494	13.5505	0.8224	22	0.6	6.3	337.9	0	1	1	22	0.6	6.3	337.9	0	1	1										0		27
ACTMAP	protein_coding	ENSG00000188493.15	actin maturation protease [Source:HGNC Symbol;Acc:HGNC:24758]	284325	ACTMAP	actin maturation protease	Q5BKX5	reviewed	ACTMAP	ACTMAP C19orf54	Actin maturation protease (EC 3.4.11.-) (Actin aminopeptidase ACTMAP)	351	Evidence at protein level	5		ACTMAP	Actin maturation protease (EC 3.4.11.-) (Actin aminopeptidase ACTMAP)	HGNC:24758	29.2959	0.9961	0	6.58	2	0	0	1	1	0	6.91	2	0	0	1	1										0		12
ACTN1	protein_coding	ENSG00000072110.16	actinin alpha 1 [Source:HGNC Symbol;Acc:HGNC:163]	87	ACTN1	actinin alpha 1	P12814	reviewed	ACTN1	ACTN1	Alpha-actinin-1 (Alpha-actinin cytoskeletal isoform) (F-actin cross-linking protein) (Non-muscle alpha-actinin-1)	892	Evidence at protein level	5		ACTN1	Alpha-actinin-1 (Alpha-actinin cytoskeletal isoform) (F-actin cross-linking protein) (Non-muscle alpha-actinin-1)	HGNC:163	41.3933	1	5	22.98	21.2	573.6	0	1	0.886431	5	20.58	21.2	558.8	0	1	0.886431										0		200
ACTN2	protein_coding	ENSG00000077522.15	actinin alpha 2 [Source:HGNC Symbol;Acc:HGNC:164]	88	ACTN2	actinin alpha 2	P35609	reviewed	ACTN2	ACTN2	Alpha-actinin-2 (Alpha-actinin skeletal muscle isoform 2) (F-actin cross-linking protein)	894	Evidence at protein level	5		ACTN2	Alpha-actinin-2 (Alpha-actinin skeletal muscle isoform 2) (F-actin cross-linking protein)	HGNC:164	41.8598	0.9918	8	20.24	34.5	564.3	0	1	1	4	19.75	34.5	558.6	0	1	0.886431										0		178
ACTN3	protein_coding	ENSG00000248746.6	actinin alpha 3 [Source:HGNC Symbol;Acc:HGNC:165]	89	ACTN3	actinin alpha 3	Q08043	reviewed	ACTN3	ACTN3	Alpha-actinin-3 (Alpha-actinin skeletal muscle isoform 3) (F-actin cross-linking protein)	901	Evidence at protein level	5	CAUTION: The sequence shown in this entry differs from the translation of the reference genome assembly (GRCh38/hg38) due to a nonsense variant creating stop codon at position 577 in the reference genome. {ECO:0000305}.	ACTN3	Alpha-actinin-3 (Alpha-actinin skeletal muscle isoform 3) (F-actin cross-linking protein)	HGNC:165	30.91	0.9884	0	19.3	7.8	514.2	0	1	0.886431	3	19.3	7.8	514.2	0	1	0.886431										0		70
ACTN4	protein_coding	ENSG00000130402.14	actinin alpha 4 [Source:HGNC Symbol;Acc:HGNC:166]	81	ACTN4	actinin alpha 4	O43707	reviewed	ACTN4	ACTN4	Alpha-actinin-4 (Non-muscle alpha-actinin 4)	911	Evidence at protein level	5		ACTN4	Alpha-actinin-4 (Non-muscle alpha-actinin 4)	HGNC:166	33.8273	0.9923	6	19.1	16.2	524.4	0	1	0.69764	6	19.85	9.3	545.1	0	1	0.886431										0		190
ACTR10	protein_coding	ENSG00000131966.14	actin related protein 10 [Source:HGNC Symbol;Acc:HGNC:17372]	55860	ACTR10	actin related protein 10	Q9NZ32	reviewed	ACTR10	ACTR10 ACTR11 ARP10 ARP11	Actin-related protein 10 (Actin-related protein 11) (hARP11)	417	Evidence at protein level	4		ACTR10	Actin-related protein 10 (Actin-related protein 11) (hARP11)	HGNC:17372	23.8272	0.9844	19	10.66	35.6	165.9	0	1	1	25	10.665	35.6	157.9	0	1	1										0		45
ACTR1A	protein_coding	ENSG00000138107.13	actin related protein 1A [Source:HGNC Symbol;Acc:HGNC:167]	10121	ACTR1A	actin related protein 1A	P61163	reviewed	ACTR1A	ACTR1A CTRN1	Alpha-centractin (Centractin) (ARP1) (Actin-RPV) (Centrosome-associated actin homolog)	376	Evidence at protein level	5		ACTR1A	Alpha-centractin (Centractin) (ARP1) (Actin-RPV) (Centrosome-associated actin homolog)	HGNC:167	29.2687	1	35	9.33	35.6	442.2	0	1	1	24	9.33	35.6	442.2	0	1	1										0		51
ACTR1B	protein_coding	ENSG00000115073.8	actin related protein 1B [Source:HGNC Symbol;Acc:HGNC:168]	10120	ACTR1B	actin related protein 1B	P42025	reviewed	ACTR1B	ACTR1B CTRN2	Beta-centractin (Actin-related protein 1B) (ARP1B)	376	Evidence at protein level	5		ACTR1B	Beta-centractin (Actin-related protein 1B) (ARP1B)	HGNC:168	33.8043	0.9857	35	9.25	35.6	445.4	0	1	1	24	9.66	35.6	445.4	0	1	1										0		61
ACTR2	protein_coding	ENSG00000138071.15	actin related protein 2 [Source:HGNC Symbol;Acc:HGNC:169]	10097	ACTR2	actin related protein 2	P61160	reviewed	ACTR2	ACTR2 ARP2	Actin-related protein 2 (Actin-like protein 2)	394	Evidence at protein level	5		ACTR2	Actin-related protein 2 (Actin-like protein 2)	HGNC:169	28.0726	0.9977	20	8.25	32.8	390.4	0	1	1	20	8.25	32.8	390.9	0	1	1										0		80
ACTR3	protein_coding	ENSG00000115091.12	actin related protein 3 [Source:HGNC Symbol;Acc:HGNC:170]	10096	ACTR3	actin related protein 3	P61158	reviewed	ACTR3	ACTR3 ARP3	Actin-related protein 3 (Actin-like protein 3)	418	Evidence at protein level	5		ACTR3	Actin-related protein 3 (Actin-like protein 3)	HGNC:170	18.2223	0.9871	22	11.16	31.3	303	0	1	1	22	11	31.3	303	0	1	1										0		89
ACTR3B	protein_coding	ENSG00000133627.18	actin related protein 3B [Source:HGNC Symbol;Acc:HGNC:17256]	57180	ACTR3B	actin related protein 3B	Q9P1U1	reviewed	ACTR3B	ACTR3B ARP11 ARP4	Actin-related protein 3B (ARP3-beta) (Actin-like protein 3B) (Actin-related protein ARP4)	418	Evidence at transcript level	4		ACTR3B	Actin-related protein 3B (ARP3-beta) (Actin-like protein 3B) (Actin-related protein ARP4)	HGNC:17256	36.1849	0.8862	25	11	31.3	190.1	0	1	1	22	11	31.3	230.2	0	1	1										0		25
ACTR3C	protein_coding	ENSG00000106526.12	actin related protein 3C [Source:HGNC Symbol;Acc:HGNC:37282]	653857	ACTR3C	actin related protein 3C	Q9C0K3	reviewed	ACTR3C	ACTR3C ARP11	Actin-related protein 3C (Actin-related protein 11)	210	Evidence at transcript level	3		ACTR3C	Actin-related protein 3C (Actin-related protein 11)	HGNC:37282	31.0935	0.7585	13	5.25	0	73.6	0	0.6377	0.886431	14	4.285	0	74.4	0	0.4969	1										0		11
ACTR5	protein_coding	ENSG00000101442.10	actin related protein 5 [Source:HGNC Symbol;Acc:HGNC:14671]	79913	ACTR5	actin related protein 5	Q9H9F9	reviewed	ACTR5	ACTR5 ARP5	Actin-related protein 5 (hARP5) (Sarcoma antigen NY-SAR-16)	607	Evidence at protein level	5		ACTR5	Actin-related protein 5 (hARP5) (Sarcoma antigen NY-SAR-16)	HGNC:14671	28.8219	0.9998	19	4.12	4.1	167.5	0	1	1	19	4.12	4.1	167.5	0	1	1										0		49
ACTR6	protein_coding	ENSG00000075089.10	actin related protein 6 [Source:HGNC Symbol;Acc:HGNC:24025]	64431	ACTR6	actin related protein 6	Q9GZN1	reviewed	ACTR6	ACTR6 CDA12	Actin-related protein 6 (hArp6) (hARPX)	396	Evidence at protein level	5		ACTR6	Actin-related protein 6 (hArp6) (hARPX)	HGNC:24025	24.8191	0.9616	19	10.41	29.9	280.8	0	1	1	19	9.75	29.9	280.8	0	1	1										0		36
ACTR8	protein_coding	ENSG00000113812.14	actin related protein 8 [Source:HGNC Symbol;Acc:HGNC:14672]	93973	ACTR8	actin related protein 8	Q9H981	reviewed	ACTR8	ACTR8 ARP8 INO80N	Actin-related protein 8 (hArp8) (INO80 complex subunit N)	624	Evidence at protein level	5		ACTR8	Actin-related protein 8 (hArp8) (INO80 complex subunit N)	HGNC:14672	34.9234	0.9706	20	10.75	19.5	114	0	1	1	13	10.33	19.5	113.3	0	1	1										0		61
ACTRT1	protein_coding	ENSG00000123165.9	actin related protein T1 [Source:HGNC Symbol;Acc:HGNC:24027]	139741	ACTRT1	actin related protein T1	Q8TDG2	reviewed	ACTRT1	ACTRT1 ARPT1 HSD27	Actin-related protein T1 (ARP-T1)	376	Evidence at transcript level	5		ACTRT1	Actin-related protein T1 (ARP-T1)	HGNC:24027	5.51874	0.7484	33	0.8	13.4	377.4	0	1	1	21	0.8	13.4	377.4	0	1	1										0		2
ACTRT2	protein_coding	ENSG00000169717.7	actin related protein T2 [Source:HGNC Symbol;Acc:HGNC:24026]	140625	ACTRT2	actin related protein T2	Q8TDY3	reviewed	ACTRT2	ACTRT2 ARPM2	Actin-related protein T2 (ARP-T2) (Actin-related protein M2)	377	Evidence at transcript level	2		ACTRT2	Actin-related protein T2 (ARP-T2) (Actin-related protein M2)	HGNC:24026	26.8118	0.9594	35	0.8	13.4	369.2	0	1	1	24	0.8	13.4	369.2	0	1	1										0		42
ACTRT3	protein_coding	ENSG00000184378.3	actin related protein T3 [Source:HGNC Symbol;Acc:HGNC:24022]	84517	ACTRT3	actin related protein T3	Q9BYD9	reviewed	ACTRT3	ACTRT3 ARPM1	Actin-related protein T3 (ARP-T3) (Actin-related protein M1)	372	Evidence at transcript level	2		ACTRT3	Actin-related protein T3 (ARP-T3) (Actin-related protein M1)	HGNC:24022	15.1641	0.9648	36	1.8	9.1	361.7	0	1	1	25	1.8	9.1	361.7	0	1	1										0		23
ACVR1	protein_coding	ENSG00000115170.16	activin A receptor type 1 [Source:HGNC Symbol;Acc:HGNC:171]	90	ACVR1	activin A receptor type 1	Q04771	reviewed	ACVR1	ACVR1 ACVRLK2	Activin receptor type-1 (EC 2.7.11.30) (Activin receptor type I) (ACTR-I) (Activin receptor-like kinase 2) (ALK-2) (Serine/threonine-protein kinase receptor R1) (SKR1) (TGF-B superfamily receptor type I) (TSR-I)	509	Evidence at protein level	5		ACVR1	Activin receptor type-1 (EC 2.7.11.30) (Activin receptor type I) (ACTR-I) (Activin receptor-like kinase 2) (ALK-2) (Serine/threonine-protein kinase receptor R1) (SKR1) (TGF-B superfamily receptor type I) (TSR-I)	HGNC:171	26.4852	1	22	6.25	13.4	222	1	1	0.886431	19	6	13.4	221.4	1	1	1										0		34
ACVR1B	protein_coding	ENSG00000135503.13	activin A receptor type 1B [Source:HGNC Symbol;Acc:HGNC:172]	91	ACVR1B	activin A receptor type 1B	P36896	reviewed	ACVR1B	ACVR1B ACVRLK4 ALK4	Activin receptor type-1B (EC 2.7.11.30) (Activin receptor type IB) (ACTR-IB) (Activin receptor-like kinase 4) (ALK-4) (Serine/threonine-protein kinase receptor R2) (SKR2)	505	Evidence at protein level	5		ACVR1B	Activin receptor type-1B (EC 2.7.11.30) (Activin receptor type IB) (ACTR-IB) (Activin receptor-like kinase 4) (ALK-4) (Serine/threonine-protein kinase receptor R2) (SKR2)	HGNC:172	32.8354	0.9993	21	7.43	12.6	204.4	1	1	0.886431	19	7.43	12.6	206	2	1	1										0		22
ACVR1C	protein_coding	ENSG00000123612.16	activin A receptor type 1C [Source:HGNC Symbol;Acc:HGNC:18123]	130399	ACVR1C	activin A receptor type 1C	Q8NER5	reviewed	ACVR1C	ACVR1C ALK7	Activin receptor type-1C (EC 2.7.11.30) (Activin receptor type IC) (ACTR-IC) (Activin receptor-like kinase 7) (ALK-7)	493	Evidence at protein level	5		ACVR1C	Activin receptor type-1C (EC 2.7.11.30) (Activin receptor type IC) (ACTR-IC) (Activin receptor-like kinase 7) (ALK-7)	HGNC:18123	25.3139	0.9706	20	6.6	8.9	200.4	1	1	0.886431	25	6.6	8.9	200.4	1	1	1										0		8
ACVR2A	protein_coding	ENSG00000121989.15	activin A receptor type 2A [Source:HGNC Symbol;Acc:HGNC:173]	92	ACVR2A	activin A receptor type 2A	P27037	reviewed	ACVR2A	ACVR2A ACVR2	Activin receptor type-2A (EC 2.7.11.30) (Activin receptor type IIA) (ACTR-IIA) (ACTRIIA)	513	Evidence at protein level	5		ACVR2A	Activin receptor type-2A (EC 2.7.11.30) (Activin receptor type IIA) (ACTR-IIA) (ACTRIIA)	HGNC:173	16.5201	1	18	9.25	32.6	143.3	1	1	0.886431	18	9.25	32.6	143.3	1	1	1										0		23
ACVR2B	protein_coding	ENSG00000114739.14	activin A receptor type 2B [Source:HGNC Symbol;Acc:HGNC:174]	93	ACVR2B	activin A receptor type 2B	Q13705	reviewed	ACVR2B	ACVR2B	Activin receptor type-2B (EC 2.7.11.30) (Activin receptor type IIB) (ACTR-IIB)	512	Evidence at protein level	5		ACVR2B	Activin receptor type-2B (EC 2.7.11.30) (Activin receptor type IIB) (ACTR-IIB)	HGNC:174	29.2321	0.9756	17	9	35.6	145	0	1	0.886431	18	9	35.6	145	1	1	1										0		19
ACVRL1	protein_coding	ENSG00000139567.13	activin A receptor like type 1 [Source:HGNC Symbol;Acc:HGNC:175]	94	ACVRL1	activin A receptor like type 1	P37023	reviewed	ACVRL1	ACVRL1 ACVRLK1 ALK1	Serine/threonine-protein kinase receptor R3 (SKR3) (EC 2.7.11.30) (Activin receptor-like kinase 1) (ALK-1) (TGF-B superfamily receptor type I) (TSR-I)	503	Evidence at protein level	5		ACVRL1	Serine/threonine-protein kinase receptor R3 (SKR3) (EC 2.7.11.30) (Activin receptor-like kinase 1) (ALK-1) (TGF-B superfamily receptor type I) (TSR-I)	HGNC:175	26.302	0.9856	22	7.5	8.6	175	2	1	0.69764	21	7.2	8.6	175	1	1	1										0		19
ACY1	protein_coding	ENSG00000243989.9	aminoacylase 1 [Source:HGNC Symbol;Acc:HGNC:177]	95	ACY1	aminoacylase 1	Q03154	reviewed	ACY1	ACY1	Aminoacylase-1 (ACY-1) (EC 3.5.1.14) (N-acyl-L-amino-acid amidohydrolase)	408	Evidence at protein level	5		ACY1	Aminoacylase-1 (ACY-1) (EC 3.5.1.14) (N-acyl-L-amino-acid amidohydrolase)	HGNC:177	34.9333	0.9749	12	12.73	9.6	175.9	0	1	1	12	11.75	9.6	175.9	0	1	1										0		56
ACY3	protein_coding	ENSG00000132744.8	aminoacylase 3 [Source:HGNC Symbol;Acc:HGNC:24104]	91703	ACY3	aminoacylase 3	Q96HD9	reviewed	ACY3	ACY3 ASPA2	N-acyl-aromatic-L-amino acid amidohydrolase (carboxylate-forming) (EC 3.5.1.114) (Acylase III) (Aminoacylase-3) (ACY-3) (Aspartoacylase-2) (Hepatitis C virus core-binding protein 1) (HCBP1) (HCV core-binding protein 1)	319	Evidence at protein level	5		ACY3	N-acyl-aromatic-L-amino acid amidohydrolase (carboxylate-forming) (EC 3.5.1.114) (Acylase III) (Aminoacylase-3) (ACY-3) (Aspartoacylase-2) (Hepatitis C virus core-binding protein 1) (HCBP1) (HCV core-binding protein 1)	HGNC:24104	13.6238	0.8371	7	6.75	3.2	263.3	0	1	1	11	7.5	3.2	263.3	0	1	1										0		23
ACYP1	protein_coding	ENSG00000119640.9	acylphosphatase 1 [Source:HGNC Symbol;Acc:HGNC:179]	97	ACYP1	acylphosphatase 1	P07311	reviewed	ACYP1	ACYP1 ACYPE	Acylphosphatase-1 (EC 3.6.1.7) (Acylphosphatase, erythrocyte isozyme) (Acylphosphatase, organ-common type isozyme) (Acylphosphate phosphohydrolase 1)	99	Evidence at protein level	4		ACYP1	Acylphosphatase-1 (EC 3.6.1.7) (Acylphosphatase, erythrocyte isozyme) (Acylphosphatase, organ-common type isozyme) (Acylphosphate phosphohydrolase 1)	HGNC:179	15.2153	1	7	1.75	32.6	81.6	0	1	0.886431	7	1.75	32.6	81.6	0	1	1										0		22
ACYP2	protein_coding	ENSG00000170634.13	acylphosphatase 2 [Source:HGNC Symbol;Acc:HGNC:180]	98	ACYP2	acylphosphatase 2	P14621	reviewed	ACYP2	ACYP2 ACYP	Acylphosphatase-2 (EC 3.6.1.7) (Acylphosphatase, muscle type isozyme) (Acylphosphate phosphohydrolase 2)	99	Evidence at protein level	4		ACYP2	Acylphosphatase-2 (EC 3.6.1.7) (Acylphosphatase, muscle type isozyme) (Acylphosphate phosphohydrolase 2)	HGNC:180	20.4461	0.9827	7	2.5	25.2	84.8	0	1	0.886431	7	2.75	25.2	84.8	0	1	1										0		21
ADA	protein_coding	ENSG00000196839.14	adenosine deaminase [Source:HGNC Symbol;Acc:HGNC:186]	100	ADA	adenosine deaminase	P00813	reviewed	ADA	ADA ADA1	Adenosine deaminase (EC 3.5.4.4) (Adenosine aminohydrolase)	363	Evidence at protein level	5		ADA	Adenosine deaminase (EC 3.5.4.4) (Adenosine aminohydrolase)	HGNC:186	35.9735	0.9922	5	10.9	6.5	357	0	1	1	6	10.08	6.5	357	0	1	1										0		59
ADA2	protein_coding	ENSG00000093072.19	adenosine deaminase 2 [Source:HGNC Symbol;Acc:HGNC:1839]	51816	ADA2	adenosine deaminase 2	Q9NZK5	reviewed	ADA2	ADA2 ADGF CECR1 IDGFL	Adenosine deaminase 2 (EC 3.5.4.4) (Cat eye syndrome critical region protein 1)	511	Evidence at protein level	5		ADA2	Adenosine deaminase 2 (EC 3.5.4.4) (Cat eye syndrome critical region protein 1)	HGNC:1839	12.0563	0.6428	5	10.68	4.4	165.8	0	1	1	6	10.85	4.4	165.5	0	1	1										0		54
ADAD1	protein_coding	ENSG00000164113.11	adenosine deaminase domain containing 1 [Source:HGNC Symbol;Acc:HGNC:30713]	132612	ADAD1	adenosine deaminase domain containing 1	Q96M93	reviewed	ADAD1	ADAD1 TENR	Adenosine deaminase domain-containing protein 1 (Testis nuclear RNA-binding protein)	576	Evidence at transcript level	3		ADAD1	Adenosine deaminase domain-containing protein 1 (Testis nuclear RNA-binding protein)	HGNC:30713	19.3613	1	16	2.6785	9.2	347.4	0	1	1	16	2.43	9.2	345.6	0	1	1										0		30
ADAD2	protein_coding	ENSG00000140955.11	adenosine deaminase domain containing 2 [Source:HGNC Symbol;Acc:HGNC:30714]	161931	ADAD2	adenosine deaminase domain containing 2	Q8NCV1	reviewed	ADAD2	ADAD2 TENRL	Adenosine deaminase domain-containing protein 2 (Testis nuclear RNA-binding protein-like)	583	Evidence at transcript level	4		ADAD2	Adenosine deaminase domain-containing protein 2 (Testis nuclear RNA-binding protein-like)	HGNC:30714	24.9309	0.9837	16	2.829	1.3	269.1	0	1	0.69764	16	2.631	1.3	267.5	0	1	0.886431										0		26
ADAL	protein_coding	ENSG00000168803.16	adenosine deaminase like [Source:HGNC Symbol;Acc:HGNC:31853]	161823	ADAL	adenosine deaminase like	Q6DHV7	reviewed	ADAL	ADAL ADAL1	Adenosine deaminase-like protein (EC 3.5.4.-) (Adenosine deaminase-like protein isoform 1) (N6-mAMP deaminase) (HsMAPDA) (N6-methyl-AMP aminohydrolase)	355	Evidence at protein level	5		ADAL	Adenosine deaminase-like protein (EC 3.5.4.-) (Adenosine deaminase-like protein isoform 1) (N6-mAMP deaminase) (HsMAPDA) (N6-methyl-AMP aminohydrolase)	HGNC:31853	12.2529	0.956	4	9.53	6.1	126.8	0	1	0.886431	7	9.2	6.1	126.8	0	1	1										0		28
ADAM10	protein_coding	ENSG00000137845.15	ADAM metallopeptidase domain 10 [Source:HGNC Symbol;Acc:HGNC:188]	102	ADAM10	ADAM metallopeptidase domain 10	O14672	reviewed	ADAM10	ADAM10 KUZ MADM	Disintegrin and metalloproteinase domain-containing protein 10 (ADAM 10) (EC 3.4.24.81) (CDw156) (Kuzbanian protein homolog) (Mammalian disintegrin-metalloprotease) (CD antigen CD156c)	748	Evidence at protein level	5		ADAM10	Disintegrin and metalloproteinase domain-containing protein 10 (ADAM 10) (EC 3.4.24.81) (CDw156) (Kuzbanian protein homolog) (Mammalian disintegrin-metalloprotease) (CD antigen CD156c)	HGNC:188	27.7898	1	11	10	11.7	217.8	0	1	1	11	9	11.7	217.9	1	1	1										0		92
ADAM11	protein_coding	ENSG00000073670.14	ADAM metallopeptidase domain 11 [Source:HGNC Symbol;Acc:HGNC:189]	4185	ADAM11	ADAM metallopeptidase domain 11	O75078	reviewed	ADAM11	ADAM11 MDC	Disintegrin and metalloproteinase domain-containing protein 11 (ADAM 11) (Metalloproteinase-like, disintegrin-like, and cysteine-rich protein) (MDC)	769	Evidence at transcript level	5		ADAM11	Disintegrin and metalloproteinase domain-containing protein 11 (ADAM 11) (Metalloproteinase-like, disintegrin-like, and cysteine-rich protein) (MDC)	HGNC:189	34.5758	1	17	12.648	7.1	494.1	1	1	0.69764	17	12.6	7.1	493.6	4	1	0.69764										0		27
ADAM12	protein_coding	ENSG00000148848.15	ADAM metallopeptidase domain 12 [Source:HGNC Symbol;Acc:HGNC:190]	8038	ADAM12	ADAM metallopeptidase domain 12	O43184	reviewed	ADAM12	ADAM12 MLTN UNQ346/PRO545	Disintegrin and metalloproteinase domain-containing protein 12 (ADAM 12) (EC 3.4.24.-) (Meltrin-alpha)	909	Evidence at protein level	5		ADAM12	Disintegrin and metalloproteinase domain-containing protein 12 (ADAM 12) (EC 3.4.24.-) (Meltrin-alpha)	HGNC:190	42.1799	0.9948	24	8.7	0.1	531.7	1	0.974	0.886431	24	8.45	0.1	533.9	2	0.9151	0.886431										0		58
ADAM15	protein_coding	ENSG00000143537.14	ADAM metallopeptidase domain 15 [Source:HGNC Symbol;Acc:HGNC:193]	8751	ADAM15	ADAM metallopeptidase domain 15	Q13444	reviewed	ADAM15	ADAM15 MDC15	Disintegrin and metalloproteinase domain-containing protein 15 (ADAM 15) (EC 3.4.24.-) (Metalloprotease RGD disintegrin protein) (Metalloproteinase-like, disintegrin-like, and cysteine-rich protein 15) (MDC-15) (Metargidin)	863	Evidence at protein level	5		ADAM15	Disintegrin and metalloproteinase domain-containing protein 15 (ADAM 15) (EC 3.4.24.-) (Metalloprotease RGD disintegrin protein) (Metalloproteinase-like, disintegrin-like, and cysteine-rich protein 15) (MDC-15) (Metargidin)	HGNC:193	31.5545	0.9827	19	6.63	0.1	420.7	3	1	0.150443	19	6.63	0.1	419.8	3	1	0.886431										0		60
ADAM17	protein_coding	ENSG00000151694.15	ADAM metallopeptidase domain 17 [Source:HGNC Symbol;Acc:HGNC:195]	6868	ADAM17	ADAM metallopeptidase domain 17	P78536	reviewed	ADAM17	ADAM17 CSVP TACE	Disintegrin and metalloproteinase domain-containing protein 17 (ADAM 17) (EC 3.4.24.86) (Snake venom-like protease) (TNF-alpha convertase) (TNF-alpha-converting enzyme) (CD antigen CD156b)	824	Evidence at protein level	5		ADAM17	Disintegrin and metalloproteinase domain-containing protein 17 (ADAM 17) (EC 3.4.24.86) (Snake venom-like protease) (TNF-alpha convertase) (TNF-alpha-converting enzyme) (CD antigen CD156b)	HGNC:195	38.3143	1	10	8.3	10.4	279.7	1	1	1	10	9	10.4	277.1	2	1	1										0		93
ADAM18	protein_coding	ENSG00000168619.16	ADAM metallopeptidase domain 18 [Source:HGNC Symbol;Acc:HGNC:196]	8749	ADAM18	ADAM metallopeptidase domain 18	Q9Y3Q7	reviewed	ADAM18	ADAM18 TMDC3 UNQ858/PRO1867	Disintegrin and metalloproteinase domain-containing protein 18 (ADAM 18) (Transmembrane metalloproteinase-like, disintegrin-like, and cysteine-rich protein III) (tMDC III)	739	Evidence at transcript level	5		ADAM18	Disintegrin and metalloproteinase domain-containing protein 18 (ADAM 18) (Transmembrane metalloproteinase-like, disintegrin-like, and cysteine-rich protein III) (tMDC III)	HGNC:196	11.9739	0.865	15	5.81	0.5	472.5	1	1	0.471976	14	5.81	0.5	472.5	1	0.8297	0.69764										0		11
ADAM19	protein_coding	ENSG00000135074.16	ADAM metallopeptidase domain 19 [Source:HGNC Symbol;Acc:HGNC:197]	8728	ADAM19	ADAM metallopeptidase domain 19	Q9H013	reviewed	ADAM19	ADAM19 MLTNB FKSG34	Disintegrin and metalloproteinase domain-containing protein 19 (ADAM 19) (EC 3.4.24.-) (Meltrin-beta) (Metalloprotease and disintegrin dendritic antigen marker) (MADDAM)	955	Evidence at protein level	5		ADAM19	Disintegrin and metalloproteinase domain-containing protein 19 (ADAM 19) (EC 3.4.24.-) (Meltrin-beta) (Metalloprotease and disintegrin dendritic antigen marker) (MADDAM)	HGNC:197	26.7393	0.9999	18	9.47	4.1	506.8	1	1	0.886431	18	9.14	4.1	503.7	2	1	0.886431										0		34
ADAM2	protein_coding	ENSG00000104755.16	ADAM metallopeptidase domain 2 [Source:HGNC Symbol;Acc:HGNC:198]	2515	ADAM2	ADAM metallopeptidase domain 2	Q99965	reviewed	ADAM2	ADAM2 FTNB	Disintegrin and metalloproteinase domain-containing protein 2 (ADAM 2) (Cancer/testis antigen 15) (CT15) (Fertilin subunit beta) (PH-30) (PH30) (PH30-beta)	735	Evidence at transcript level	5		ADAM2	Disintegrin and metalloproteinase domain-containing protein 2 (ADAM 2) (Cancer/testis antigen 15) (CT15) (Fertilin subunit beta) (PH-30) (PH30) (PH30-beta)	HGNC:198	9.75258	0.8252	14	6.505	1.3	482	2	1	0.69764	14	6.505	1.3	482.3	2	0.7715	0.886431										0		38
ADAM20	protein_coding	ENSG00000134007.5	ADAM metallopeptidase domain 20 [Source:HGNC Symbol;Acc:HGNC:199]	8748	ADAM20	ADAM metallopeptidase domain 20	O43506	reviewed	ADAM20	ADAM20	Disintegrin and metalloproteinase domain-containing protein 20 (ADAM 20) (EC 3.4.24.-)	726	Evidence at transcript level	5		ADAM20	Disintegrin and metalloproteinase domain-containing protein 20 (ADAM 20) (EC 3.4.24.-)	HGNC:199	-2.5378	0.9378	18	0.32	0	427.8	1	0.9518	0.150443	15	0.32	0	427.8	1	0.8612	0.69764										0		1
ADAM21	protein_coding	ENSG00000139985.8	ADAM metallopeptidase domain 21 [Source:HGNC Symbol;Acc:HGNC:200]	8747	ADAM21	ADAM metallopeptidase domain 21	Q9UKJ8	reviewed	ADAM21	ADAM21	Disintegrin and metalloproteinase domain-containing protein 21 (ADAM 21) (EC 3.4.24.-)	722	Evidence at protein level	5		ADAM21	Disintegrin and metalloproteinase domain-containing protein 21 (ADAM 21) (EC 3.4.24.-)	HGNC:200	0.0662735	0.9378	18	0.32	2.4	423.9	1	0.931	0.150443	19	0.32	2.4	423.9	0	0.9072	0.69764										0		12
ADAM22	protein_coding	ENSG00000008277.15	ADAM metallopeptidase domain 22 [Source:HGNC Symbol;Acc:HGNC:201]	53616	ADAM22	ADAM metallopeptidase domain 22	Q9P0K1	reviewed	ADAM22	ADAM22 MDC2	Disintegrin and metalloproteinase domain-containing protein 22 (ADAM 22) (Metalloproteinase-disintegrin ADAM22-3) (Metalloproteinase-like, disintegrin-like, and cysteine-rich protein 2)	906	Evidence at protein level	5		ADAM22	Disintegrin and metalloproteinase domain-containing protein 22 (ADAM 22) (Metalloproteinase-disintegrin ADAM22-3) (Metalloproteinase-like, disintegrin-like, and cysteine-rich protein 2)	HGNC:201	25.2188	0.998	17	13.58	5.1	488.5	3	1	0.471976	17	13.5	6.3	486.6	6	1	0.520649										0		78
ADAM23	protein_coding	ENSG00000114948.13	ADAM metallopeptidase domain 23 [Source:HGNC Symbol;Acc:HGNC:202]	8745	ADAM23	ADAM metallopeptidase domain 23	O75077	reviewed	ADAM23	ADAM23 MDC3	Disintegrin and metalloproteinase domain-containing protein 23 (ADAM 23) (Metalloproteinase-like, disintegrin-like, and cysteine-rich protein 3) (MDC-3)	832	Evidence at protein level	5		ADAM23	Disintegrin and metalloproteinase domain-containing protein 23 (ADAM 23) (Metalloproteinase-like, disintegrin-like, and cysteine-rich protein 3) (MDC-3)	HGNC:202	31.3	1	14	12.33	9.3	499.2	1	1	0.886431	14	11.73	9.3	474.1	1	1	0.886431										0		43
ADAM28	protein_coding	ENSG00000042980.14	ADAM metallopeptidase domain 28 [Source:HGNC Symbol;Acc:HGNC:206]	10863	ADAM28	ADAM metallopeptidase domain 28	Q9UKQ2	reviewed	ADAM28	ADAM28 ADAM23 MDCL	Disintegrin and metalloproteinase domain-containing protein 28 (ADAM 28) (EC 3.4.24.-) (Epididymal metalloproteinase-like, disintegrin-like, and cysteine-rich protein II) (eMDC II) (Metalloproteinase-like, disintegrin-like, and cysteine-rich protein L) (MDC-L)	775	Evidence at protein level	5		ADAM28	Disintegrin and metalloproteinase domain-containing protein 28 (ADAM 28) (EC 3.4.24.-) (Epididymal metalloproteinase-like, disintegrin-like, and cysteine-rich protein II) (eMDC II) (Metalloproteinase-like, disintegrin-like, and cysteine-rich protein L) (MDC-L)	HGNC:206	22.1797	1	19	9.155	0.7	489.5	1	0.9482	0.886431	19	9.595	0.7	485.8	2	0.9118	1										0		44
ADAM29	protein_coding	ENSG00000168594.15	ADAM metallopeptidase domain 29 [Source:HGNC Symbol;Acc:HGNC:207]	11086	ADAM29	ADAM metallopeptidase domain 29	Q9UKF5	reviewed	ADAM29	ADAM29	Disintegrin and metalloproteinase domain-containing protein 29 (ADAM 29) (Cancer/testis antigen 73) (CT73)	820	Evidence at protein level	5		ADAM29	Disintegrin and metalloproteinase domain-containing protein 29 (ADAM 29) (Cancer/testis antigen 73) (CT73)	HGNC:207	-1.54705	0.7746	16	0.32	0	403.7	1	0.8146	0.150443	16	0.2	0	403.7	1	0.8826	0.69764										0		28
ADAM30	protein_coding	ENSG00000134249.7	ADAM metallopeptidase domain 30 [Source:HGNC Symbol;Acc:HGNC:208]	11085	ADAM30	ADAM metallopeptidase domain 30	Q9UKF2	reviewed	ADAM30	ADAM30 UNQ2509/PRO5997	Disintegrin and metalloproteinase domain-containing protein 30 (ADAM 30) (EC 3.4.24.-)	790	Evidence at protein level	5		ADAM30	Disintegrin and metalloproteinase domain-containing protein 30 (ADAM 30) (EC 3.4.24.-)	HGNC:208	3.30903	0.8608	18	0.16	0	382.3	0	0.8506	0.637168	19	0.16	0	382.3	0	0.8673	0.69764										0		37
ADAM32	protein_coding	ENSG00000197140.15	ADAM metallopeptidase domain 32 [Source:HGNC Symbol;Acc:HGNC:15479]	203102	ADAM32	ADAM metallopeptidase domain 32	Q8TC27	reviewed	ADAM32	ADAM32 UNQ5982/PRO21340	Disintegrin and metalloproteinase domain-containing protein 32 (ADAM 32)	787	Evidence at protein level	5		ADAM32	Disintegrin and metalloproteinase domain-containing protein 32 (ADAM 32)	HGNC:15479	10.4711	0.9724	13	6.808	0.9	475.1	1	1	0.520649	12	6.85	0.9	476.9	3	0.807	0.69764										0		42
ADAM33	protein_coding	ENSG00000149451.19	ADAM metallopeptidase domain 33 [Source:HGNC Symbol;Acc:HGNC:15478]	80332	ADAM33	ADAM metallopeptidase domain 33	Q9BZ11	reviewed	ADAM33	ADAM33 C20orf153 UNQ873/PRO1891	Disintegrin and metalloproteinase domain-containing protein 33 (ADAM 33) (EC 3.4.24.-)	813	Evidence at protein level	5		ADAM33	Disintegrin and metalloproteinase domain-containing protein 33 (ADAM 33) (EC 3.4.24.-)	HGNC:15478	20.5017	0.9594	20	9	0.2	466.9	1	0.7456	0.637168	20	9.624	0.2	469.6	2	0.7253	0.886431										0		9
ADAM7	protein_coding	ENSG00000069206.15	ADAM metallopeptidase domain 7 [Source:HGNC Symbol;Acc:HGNC:214]	8756	ADAM7	ADAM metallopeptidase domain 7	Q9H2U9	reviewed	ADAM7	ADAM7 GP83	Disintegrin and metalloproteinase domain-containing protein 7 (ADAM 7) (Sperm maturation-related glycoprotein GP-83)	754	Evidence at protein level	5		ADAM7	Disintegrin and metalloproteinase domain-containing protein 7 (ADAM 7) (Sperm maturation-related glycoprotein GP-83)	HGNC:214	18.0453	0.9947	19	7.098	0.2	514	2	0.7238	0.886431	19	6.943	0.2	508.7	0	0.7301	0.886431										0		46
ADAM8	protein_coding	ENSG00000151651.16	ADAM metallopeptidase domain 8 [Source:HGNC Symbol;Acc:HGNC:215]	101	ADAM8	ADAM metallopeptidase domain 8	P78325	reviewed	ADAM8	ADAM8 MS2	Disintegrin and metalloproteinase domain-containing protein 8 (ADAM 8) (EC 3.4.24.-) (Cell surface antigen MS2) (CD antigen CD156a)	824	Evidence at protein level	5		ADAM8	Disintegrin and metalloproteinase domain-containing protein 8 (ADAM 8) (EC 3.4.24.-) (Cell surface antigen MS2) (CD antigen CD156a)	HGNC:215	20.6614	0.866	25	8.16	0.8	460.9	1	1	0.886431	25	8.16	0.8	460.9	2	0.8971	0.886431										0		43
ADAM9	protein_coding	ENSG00000168615.13	ADAM metallopeptidase domain 9 [Source:HGNC Symbol;Acc:HGNC:216]	8754	ADAM9	ADAM metallopeptidase domain 9	Q13443	reviewed	ADAM9	ADAM9 KIAA0021 MCMP MDC9 MLTNG	Disintegrin and metalloproteinase domain-containing protein 9 (ADAM 9) (EC 3.4.24.-) (Cellular disintegrin-related protein) (Meltrin-gamma) (Metalloprotease/disintegrin/cysteine-rich protein 9) (Myeloma cell metalloproteinase)	819	Evidence at protein level	5	CAUTION: Has sometimes been referred to as ADAM-12. {ECO:0000305}.	ADAM9	Disintegrin and metalloproteinase domain-containing protein 9 (ADAM 9) (EC 3.4.24.-) (Cellular disintegrin-related protein) (Meltrin-gamma) (Metalloprotease/disintegrin/cysteine-rich protein 9) (Myeloma cell metalloproteinase)	HGNC:216	25.9881	0.9652	22	9.334	7.7	541.8	1	1	0.886431	19	8.76	7.7	537.3	1	1	0.886431										0		85
ADAMDEC1	protein_coding	ENSG00000134028.14	ADAM like decysin 1 [Source:HGNC Symbol;Acc:HGNC:16299]	27299	ADAMDEC1	ADAM like decysin 1	O15204	reviewed	ADAMDEC1	ADAMDEC1	ADAM DEC1 (EC 3.4.24.-) (A disintegrin and metalloproteinase domain-like protein decysin-1) (ADAM-like protein decysin-1)	470	Evidence at protein level	5		ADAMDEC1	ADAM DEC1 (EC 3.4.24.-) (A disintegrin and metalloproteinase domain-like protein decysin-1) (ADAM-like protein decysin-1)	HGNC:16299	12.5801	1	13	5.85	3.3	310.2	0	1	0.69764	14	5.85	3.3	310.2	0	1	0.886431										0		32
ADAMTS1	protein_coding	ENSG00000154734.16	ADAM metallopeptidase with thrombospondin type 1 motif 1 [Source:HGNC Symbol;Acc:HGNC:217]	9510	ADAMTS1	ADAM metallopeptidase with thrombospondin type 1 motif 1	Q9UHI8	reviewed	ADAMTS1	ADAMTS1 KIAA1346 METH1	A disintegrin and metalloproteinase with thrombospondin motifs 1 (ADAM-TS 1) (ADAM-TS1) (ADAMTS-1) (EC 3.4.24.-) (METH-1)	967	Evidence at protein level	5		ADAMTS1	A disintegrin and metalloproteinase with thrombospondin motifs 1 (ADAM-TS 1) (ADAM-TS1) (ADAMTS-1) (EC 3.4.24.-) (METH-1)	HGNC:217	33.5796	0.9993	18	9.1	1.2	348.5	0	1	0.886431	18	7.4	1.2	343.8	0	1	0.886431										0		56
ADAMTS10	protein_coding	ENSG00000142303.14	ADAM metallopeptidase with thrombospondin type 1 motif 10 [Source:HGNC Symbol;Acc:HGNC:13201]	81794	ADAMTS10	ADAM metallopeptidase with thrombospondin type 1 motif 10	Q9H324	reviewed	ADAMTS10	ADAMTS10	A disintegrin and metalloproteinase with thrombospondin motifs 10 (ADAM-TS 10) (ADAM-TS10) (ADAMTS-10) (EC 3.4.24.-)	1103	Evidence at protein level	5		ADAMTS10	A disintegrin and metalloproteinase with thrombospondin motifs 10 (ADAM-TS 10) (ADAM-TS10) (ADAMTS-10) (EC 3.4.24.-)	HGNC:13201	35.4568	0.9627	14	8.843	10.5	424.1	0	1	0.69764	14	9.523	10.5	424.4	0	1	1										0
ADAMTS12	protein_coding	ENSG00000151388.11	ADAM metallopeptidase with thrombospondin type 1 motif 12 [Source:HGNC Symbol;Acc:HGNC:14605]	81792	ADAMTS12	ADAM metallopeptidase with thrombospondin type 1 motif 12	P58397	reviewed	ADAMTS12	ADAMTS12 UNQ1918/PRO4389	A disintegrin and metalloproteinase with thrombospondin motifs 12 (ADAM-TS 12) (ADAM-TS12) (ADAMTS-12) (EC 3.4.24.-)	1594	Evidence at protein level	5	CAUTION: Was reported to be expressed in adult skeletal muscle and fat, in fetal lung, and in gastric carcinomas and cancer cells of diverse origin (PubMed:11279086). However, this paper has been retracted because data in one figure has been falsified (PubMed:30808000). {ECO:0000269|PubMed:11279086, ECO:0000269|PubMed:30808000}.	ADAMTS12	A disintegrin and metalloproteinase with thrombospondin motifs 12 (ADAM-TS 12) (ADAM-TS12) (ADAMTS-12) (EC 3.4.24.-)	HGNC:14605	27.3837	0.9998	18	6.95	4.4	490.9	0	1	1	21	6.868	4.4	496.2	0	1	1										0		58
ADAMTS13	protein_coding	ENSG00000160323.19	ADAM metallopeptidase with thrombospondin type 1 motif 13 [Source:HGNC Symbol;Acc:HGNC:1366]	11093	ADAMTS13	ADAM metallopeptidase with thrombospondin type 1 motif 13	Q76LX8	reviewed	ADAMTS13	ADAMTS13 C9orf8 UNQ6102/PRO20085	A disintegrin and metalloproteinase with thrombospondin motifs 13 (ADAM-TS 13) (ADAM-TS13) (ADAMTS-13) (EC 3.4.24.87) (von Willebrand factor-cleaving protease) (vWF-CP) (vWF-cleaving protease)	1427	Evidence at protein level	5		ADAMTS13	A disintegrin and metalloproteinase with thrombospondin motifs 13 (ADAM-TS 13) (ADAM-TS13) (ADAMTS-13) (EC 3.4.24.87) (von Willebrand factor-cleaving protease) (vWF-CP) (vWF-cleaving protease)	HGNC:1366	30.4937	0.9305	15	14.95	0.5	130.1	0	0.8451	1	15	15.28	0.5	144.5	0	0.8284	1										0		76
ADAMTS14	protein_coding	ENSG00000138316.11	ADAM metallopeptidase with thrombospondin type 1 motif 14 [Source:HGNC Symbol;Acc:HGNC:14899]	140766	ADAMTS14	ADAM metallopeptidase with thrombospondin type 1 motif 14	Q8WXS8	reviewed	ADAMTS14	ADAMTS14	A disintegrin and metalloproteinase with thrombospondin motifs 14 (ADAM-TS 14) (ADAM-TS14) (ADAMTS-14) (EC 3.4.24.-)	1223	Evidence at transcript level	5		ADAMTS14	A disintegrin and metalloproteinase with thrombospondin motifs 14 (ADAM-TS 14) (ADAM-TS14) (ADAMTS-14) (EC 3.4.24.-)	HGNC:14899	31.3706	1	11	6.875	4.3	377.9	0	1	0.886431	17	7.2485	4.3	383	0	1	1										0		3
ADAMTS15	protein_coding	ENSG00000166106.4	ADAM metallopeptidase with thrombospondin type 1 motif 15 [Source:HGNC Symbol;Acc:HGNC:16305]	170689	ADAMTS15	ADAM metallopeptidase with thrombospondin type 1 motif 15	Q8TE58	reviewed	ADAMTS15	ADAMTS15	A disintegrin and metalloproteinase with thrombospondin motifs 15 (ADAM-TS 15) (ADAM-TS15) (ADAMTS-15) (EC 3.4.24.-)	950	Evidence at transcript level	5		ADAMTS15	A disintegrin and metalloproteinase with thrombospondin motifs 15 (ADAM-TS 15) (ADAM-TS15) (ADAMTS-15) (EC 3.4.24.-)	HGNC:16305	28.3954	1	18	6.2	5.2	334.1	0	1	1	18	6.7	5.2	337.3	0	1	1										0		33
ADAMTS16	protein_coding	ENSG00000145536.15	ADAM metallopeptidase with thrombospondin type 1 motif 16 [Source:HGNC Symbol;Acc:HGNC:17108]	170690	ADAMTS16	ADAM metallopeptidase with thrombospondin type 1 motif 16	Q8TE57	reviewed	ADAMTS16	ADAMTS16 KIAA2029	A disintegrin and metalloproteinase with thrombospondin motifs 16 (ADAM-TS 16) (ADAM-TS16) (ADAMTS-16) (EC 3.4.24.-)	1224	Evidence at transcript level	5		ADAMTS16	A disintegrin and metalloproteinase with thrombospondin motifs 16 (ADAM-TS 16) (ADAM-TS16) (ADAMTS-16) (EC 3.4.24.-)	HGNC:17108	32.7071	0.8877	17	7.095	1.3	528.1	0	0.8644	1	17	7.095	1.3	526.1	0	0.8958	1										0		39
ADAMTS17	protein_coding	ENSG00000140470.15	ADAM metallopeptidase with thrombospondin type 1 motif 17 [Source:HGNC Symbol;Acc:HGNC:17109]	170691	ADAMTS17	ADAM metallopeptidase with thrombospondin type 1 motif 17	Q8TE56	reviewed	ADAMTS17	ADAMTS17	A disintegrin and metalloproteinase with thrombospondin motifs 17 (ADAM-TS 17) (ADAM-TS17) (ADAMTS-17) (EC 3.4.24.-)	1095	Evidence at transcript level	5		ADAMTS17	A disintegrin and metalloproteinase with thrombospondin motifs 17 (ADAM-TS 17) (ADAM-TS17) (ADAMTS-17) (EC 3.4.24.-)	HGNC:17109	31.3651	0.9619	13	7.06	2.1	334.4	0	1	0.886431	13	8.555	2.1	368.2	0	1	1										0		2
ADAMTS18	protein_coding	ENSG00000140873.16	ADAM metallopeptidase with thrombospondin type 1 motif 18 [Source:HGNC Symbol;Acc:HGNC:17110]	170692	ADAMTS18	ADAM metallopeptidase with thrombospondin type 1 motif 18	Q8TE60	reviewed	ADAMTS18	ADAMTS18 ADAMTS21	A disintegrin and metalloproteinase with thrombospondin motifs 18 (ADAM-TS 18) (ADAM-TS18) (ADAMTS-18) (EC 3.4.24.-)	1221	Evidence at protein level	5		ADAMTS18	A disintegrin and metalloproteinase with thrombospondin motifs 18 (ADAM-TS 18) (ADAM-TS18) (ADAMTS-18) (EC 3.4.24.-)	HGNC:17110	31.5428	0.9931	17	7.783	2.4	529.8	0	1	1	17	7.565	2.4	530.9	0	1	1										0
ADAMTS19	protein_coding	ENSG00000145808.10	ADAM metallopeptidase with thrombospondin type 1 motif 19 [Source:HGNC Symbol;Acc:HGNC:17111]	171019	ADAMTS19	ADAM metallopeptidase with thrombospondin type 1 motif 19	Q8TE59	reviewed	ADAMTS19	ADAMTS19	A disintegrin and metalloproteinase with thrombospondin motifs 19 (ADAM-TS 19) (ADAM-TS19) (ADAMTS-19) (EC 3.4.24.-)	1207	Evidence at protein level	5		ADAMTS19	A disintegrin and metalloproteinase with thrombospondin motifs 19 (ADAM-TS 19) (ADAM-TS19) (ADAMTS-19) (EC 3.4.24.-)		32.6924	1	13	7.403	2.4	402.6	0	1	0.886431	13	7.953	2.4	407.3	0	1	1										0		20
ADAMTS2	protein_coding	ENSG00000087116.17	ADAM metallopeptidase with thrombospondin type 1 motif 2 [Source:HGNC Symbol;Acc:HGNC:218]	9509	ADAMTS2	ADAM metallopeptidase with thrombospondin type 1 motif 2	O95450	reviewed	ADAMTS2	ADAMTS2 PCINP PCPNI	A disintegrin and metalloproteinase with thrombospondin motifs 2 (ADAM-TS 2) (ADAM-TS2) (ADAMTS-2) (EC 3.4.24.14) (Procollagen I N-proteinase) (PC I-NP) (Procollagen I/II amino propeptide-processing enzyme) (Procollagen N-endopeptidase) (pNPI)	1211	Evidence at transcript level	5	CAUTION: Has sometimes been referred to as ADAMTS3. {ECO:0000305}.	ADAMTS2	A disintegrin and metalloproteinase with thrombospondin motifs 2 (ADAM-TS 2) (ADAM-TS2) (ADAMTS-2) (EC 3.4.24.14) (Procollagen I N-proteinase) (PC I-NP) (Procollagen I/II amino propeptide-processing enzyme) (Procollagen N-endopeptidase) (pNPI)	HGNC:218	30.4787	0.9334	11	7.055	3.7	413.6	0	1	0.886431	11	7.055	3.7	414.6	0	1	1										0		45
ADAMTS20	protein_coding	ENSG00000173157.18	ADAM metallopeptidase with thrombospondin type 1 motif 20 [Source:HGNC Symbol;Acc:HGNC:17178]	80070	ADAMTS20	ADAM metallopeptidase with thrombospondin type 1 motif 20	P59510	reviewed	ADAMTS20	ADAMTS20	A disintegrin and metalloproteinase with thrombospondin motifs 20 (ADAM-TS 20) (ADAM-TS20) (ADAMTS-20) (EC 3.4.24.-)	1910	Evidence at transcript level	5		ADAMTS20	A disintegrin and metalloproteinase with thrombospondin motifs 20 (ADAM-TS 20) (ADAM-TS20) (ADAMTS-20) (EC 3.4.24.-)	HGNC:17178	30.9073	1	16	10.838	1.2	819.1	0	0.9945	0.69764	19	10.738	1.2	815.5	0	1	1										0
ADAMTS3	protein_coding	ENSG00000156140.11	ADAM metallopeptidase with thrombospondin type 1 motif 3 [Source:HGNC Symbol;Acc:HGNC:219]	9508	ADAMTS3	ADAM metallopeptidase with thrombospondin type 1 motif 3	O15072	reviewed	ADAMTS3	ADAMTS3 KIAA0366	A disintegrin and metalloproteinase with thrombospondin motifs 3 (ADAM-TS 3) (ADAM-TS3) (ADAMTS-3) (EC 3.4.24.-) (Procollagen II N-proteinase) (PC II-NP) (Procollagen II amino propeptide-processing enzyme)	1205	Evidence at protein level	5	CAUTION: Has sometimes been referred to as ADAMTS4. {ECO:0000305}.	ADAMTS3	A disintegrin and metalloproteinase with thrombospondin motifs 3 (ADAM-TS 3) (ADAM-TS3) (ADAMTS-3) (EC 3.4.24.-) (Procollagen II N-proteinase) (PC II-NP) (Procollagen II amino propeptide-processing enzyme)	HGNC:219	34.7366	0.9652	11	7.0775	9	427.6	0	1	0.886431	11	7.0775	9	427.8	0	1	1										0		11
ADAMTS4	protein_coding	ENSG00000158859.10	ADAM metallopeptidase with thrombospondin type 1 motif 4 [Source:HGNC Symbol;Acc:HGNC:220]	9507	ADAMTS4	ADAM metallopeptidase with thrombospondin type 1 motif 4	O75173	reviewed	ADAMTS4	ADAMTS4 KIAA0688 UNQ769/PRO1563	A disintegrin and metalloproteinase with thrombospondin motifs 4 (ADAM-TS 4) (ADAM-TS4) (ADAMTS-4) (EC 3.4.24.82) (ADMP-1) (Aggrecanase-1)	837	Evidence at protein level	5	CAUTION: Has sometimes been referred to as ADAMTS2. {ECO:0000305}.	ADAMTS4	A disintegrin and metalloproteinase with thrombospondin motifs 4 (ADAM-TS 4) (ADAM-TS4) (ADAMTS-4) (EC 3.4.24.82) (ADMP-1) (Aggrecanase-1)	HGNC:220	32.792	0.9918	18	8	3.4	226.7	0	1	0.886431	18	9.75	3.4	226.6	1	1	1										0		43
ADAMTS5	protein_coding	ENSG00000154736.6	ADAM metallopeptidase with thrombospondin type 1 motif 5 [Source:HGNC Symbol;Acc:HGNC:221]	11096	ADAMTS5	ADAM metallopeptidase with thrombospondin type 1 motif 5	Q9UNA0	reviewed	ADAMTS5	ADAMTS5 ADAMTS11 ADMP2	A disintegrin and metalloproteinase with thrombospondin motifs 5 (ADAM-TS 5) (ADAM-TS5) (ADAMTS-5) (EC 3.4.24.-) (A disintegrin and metalloproteinase with thrombospondin motifs 11) (ADAM-TS 11) (ADAMTS-11) (ADMP-2) (Aggrecanase-2)	930	Evidence at protein level	5		ADAMTS5	A disintegrin and metalloproteinase with thrombospondin motifs 5 (ADAM-TS 5) (ADAM-TS5) (ADAMTS-5) (EC 3.4.24.-) (A disintegrin and metalloproteinase with thrombospondin motifs 11) (ADAM-TS 11) (ADAMTS-11) (ADMP-2) (Aggrecanase-2)	HGNC:221	38.1281	0.9792	17	7.2	6.6	293.6	0	1	0.886431	18	6.7	6.6	294	0	1	1										0		44
ADAMTS6	protein_coding	ENSG00000049192.15	ADAM metallopeptidase with thrombospondin type 1 motif 6 [Source:HGNC Symbol;Acc:HGNC:222]	11174	ADAMTS6	ADAM metallopeptidase with thrombospondin type 1 motif 6	Q9UKP5	reviewed	ADAMTS6	ADAMTS6	A disintegrin and metalloproteinase with thrombospondin motifs 6 (ADAM-TS 6) (ADAM-TS6) (ADAMTS-6) (EC 3.4.24.-)	1117	Evidence at transcript level	5		ADAMTS6	A disintegrin and metalloproteinase with thrombospondin motifs 6 (ADAM-TS 6) (ADAM-TS6) (ADAMTS-6) (EC 3.4.24.-)	HGNC:222	18.1205	0.989	11	8.433	19.4	502.6	0	1	0.886431	14	8.6258	19.4	507.9	0	1	1										0		8
ADAMTS7	protein_coding	ENSG00000136378.15	ADAM metallopeptidase with thrombospondin type 1 motif 7 [Source:HGNC Symbol;Acc:HGNC:223]	11173	ADAMTS7	ADAM metallopeptidase with thrombospondin type 1 motif 7	Q9UKP4	reviewed	ADAMTS7	ADAMTS7	A disintegrin and metalloproteinase with thrombospondin motifs 7 (ADAM-TS 7) (ADAM-TS7) (ADAMTS-7) (EC 3.4.24.-) (COMPase)	1686	Evidence at protein level	5		ADAMTS7	A disintegrin and metalloproteinase with thrombospondin motifs 7 (ADAM-TS 7) (ADAM-TS7) (ADAMTS-7) (EC 3.4.24.-) (COMPase)	HGNC:223	25.7272	0.8796	18	7.66	1.6	496.4	0	1	1	21	8.49	1.6	500.8	0	1	1										0		42
ADAMTS8	protein_coding	ENSG00000134917.10	ADAM metallopeptidase with thrombospondin type 1 motif 8 [Source:HGNC Symbol;Acc:HGNC:224]	11095	ADAMTS8	ADAM metallopeptidase with thrombospondin type 1 motif 8	Q9UP79	reviewed	ADAMTS8	ADAMTS8 METH2	A disintegrin and metalloproteinase with thrombospondin motifs 8 (ADAM-TS 8) (ADAM-TS8) (ADAMTS-8) (EC 3.4.24.-) (METH-2) (METH-8)	889	Evidence at transcript level	5		ADAMTS8	A disintegrin and metalloproteinase with thrombospondin motifs 8 (ADAM-TS 8) (ADAM-TS8) (ADAMTS-8) (EC 3.4.24.-) (METH-2) (METH-8)	HGNC:224	25.9688	0.9963	18	7.3	0.5	306.9	0	1	0.69764	18	7.8	0.5	307.1	0	1	1										0		34
ADAMTS9	protein_coding	ENSG00000163638.13	ADAM metallopeptidase with thrombospondin type 1 motif 9 [Source:HGNC Symbol;Acc:HGNC:13202]	56999	ADAMTS9	ADAM metallopeptidase with thrombospondin type 1 motif 9	Q9P2N4	reviewed	ADAMTS9	ADAMTS9 KIAA1312	A disintegrin and metalloproteinase with thrombospondin motifs 9 (ADAM-TS 9) (ADAM-TS9) (ADAMTS-9) (EC 3.4.24.-)	1935	Evidence at protein level	5		ADAMTS9	A disintegrin and metalloproteinase with thrombospondin motifs 9 (ADAM-TS 9) (ADAM-TS9) (ADAMTS-9) (EC 3.4.24.-)	HGNC:13202	34.5348	1	31	11.125	7.6	927.5	0	1	0.886431	17	11.125	7.6	911.9	0	1	1										0		46
ADAMTSL1	protein_coding	ENSG00000178031.18	ADAMTS like 1 [Source:HGNC Symbol;Acc:HGNC:14632]	92949	ADAMTSL1	ADAMTS like 1	Q8N6G6	reviewed	ADAMTSL1	ADAMTSL1 ADAMTSR1 C9orf94 UNQ528/PRO1071	ADAMTS-like protein 1 (ADAMTSL-1) (Punctin-1)	1762	Evidence at protein level	5	CAUTION: Although strongly similar to members of the ADAMTS family it lacks the metalloprotease and disintegrin-like domains which are typical of that family. {ECO:0000305}.	ADAMTSL1	ADAMTS-like protein 1 (ADAMTSL-1) (Punctin-1)	HGNC:14632	30.8878	0.9764	3	4.495	7.1	431.4	0	1	1	6	4.4	7.1	408.5	0	1	1										0		87
ADAMTSL2	protein_coding	ENSG00000197859.11	ADAMTS like 2 [Source:HGNC Symbol;Acc:HGNC:14631]	9719	ADAMTSL2	ADAMTS like 2	Q86TH1	reviewed	ADAMTSL2	ADAMTSL2 KIAA0605	ADAMTS-like protein 2 (ADAMTSL-2)	951	Evidence at protein level	5	CAUTION: Although strongly similar to members of the ADAMTS family it lacks the metalloprotease and disintegrin-like domains which are typical of that family. {ECO:0000305}.	ADAMTSL2	ADAMTS-like protein 2 (ADAMTSL-2)	HGNC:14631	39.9963	0.9921	3	3.73	8.6	235.4	0	1	0.886431	9	4.45	8.6	235.4	0	1	1										0		56
ADAMTSL3	protein_coding	ENSG00000156218.13	ADAMTS like 3 [Source:HGNC Symbol;Acc:HGNC:14633]	57188	ADAMTSL3	ADAMTS like 3	P82987	reviewed	ADAMTSL3	ADAMTSL3 KIAA1233	ADAMTS-like protein 3 (ADAMTSL-3) (Punctin-2)	1691	Evidence at protein level	5	CAUTION: Although strongly similar to members of the ADAMTS family it lacks the metalloprotease and disintegrin-like domains which are typical of that family. {ECO:0000305}.	ADAMTSL3	ADAMTS-like protein 3 (ADAMTSL-3) (Punctin-2)	HGNC:14633	30.6666	0.8508	9	4.646	2.9	306.8	0	1	0.69764	6	4.646	2.9	313.4	0	1	1										0		62
ADAMTSL4	protein_coding	ENSG00000143382.16	ADAMTS like 4 [Source:HGNC Symbol;Acc:HGNC:19706]	54507	ADAMTSL4	ADAMTS like 4	Q6UY14	reviewed	ADAMTSL4	ADAMTSL4 TSRC1 PP1396 UNQ2803/PRO34012	ADAMTS-like protein 4 (ADAMTSL-4) (Thrombospondin repeat-containing protein 1)	1074	Evidence at protein level	5	CAUTION: Although similar to members of the ADAMTS family, it lacks the metalloprotease and disintegrin-like domains which are typical of that family. {ECO:0000305}.	ADAMTSL4	ADAMTS-like protein 4 (ADAMTSL-4) (Thrombospondin repeat-containing protein 1)	HGNC:19706	29.3509	1	3	2.59	5.5	249.5	0	1	0.886431	6	3.29	5.5	253.9	0	1	1										0		78
ADAMTSL5	protein_coding	ENSG00000185761.11	ADAMTS like 5 [Source:HGNC Symbol;Acc:HGNC:27912]	339366	ADAMTSL5	ADAMTS like 5	Q6ZMM2	reviewed	ADAMTSL5	ADAMTSL5 THSD6	ADAMTS-like protein 5 (ADAMTSL-5) (Thrombospondin type-1 domain-containing protein 6)	481	Evidence at protein level	5	CAUTION: Although strongly similar to members of the ADAMTS family it lacks the metalloprotease and disintegrin-like domains which are typical of that family. {ECO:0000305}.	ADAMTSL5	ADAMTS-like protein 5 (ADAMTSL-5) (Thrombospondin type-1 domain-containing protein 6)	HGNC:27912	37.3102	0.9468	3	5.91	0.5	184.8	0	1	1	3	5.53	4.5	183.9	0	1	1										0		20
ADAP1	protein_coding	ENSG00000105963.15	ArfGAP with dual PH domains 1 [Source:HGNC Symbol;Acc:HGNC:16486]	11033	ADAP1	ArfGAP with dual PH domains 1	O75689	reviewed	ADAP1	ADAP1 CENTA1	Arf-GAP with dual PH domain-containing protein 1 (Centaurin-alpha-1) (Cnt-a1) (Putative MAPK-activating protein PM25)	374	Evidence at protein level	5		ADAP1	Arf-GAP with dual PH domain-containing protein 1 (Centaurin-alpha-1) (Cnt-a1) (Putative MAPK-activating protein PM25)	HGNC:16486	34.791	0.8519	14	9.9	24.5	206.3	0	1	0.886431	4	9.08	24.5	204.6	0	1	1										0		42
ADAP2	protein_coding	ENSG00000184060.11	ArfGAP with dual PH domains 2 [Source:HGNC Symbol;Acc:HGNC:16487]	55803	ADAP2	ArfGAP with dual PH domains 2	Q9NPF8	reviewed	ADAP2	ADAP2 CENTA2	Arf-GAP with dual PH domain-containing protein 2 (Centaurin-alpha-2) (Cnt-a2)	381	Evidence at protein level	5		ADAP2	Arf-GAP with dual PH domain-containing protein 2 (Centaurin-alpha-2) (Cnt-a2)	HGNC:16487	28.624	0.9827	26	10.282	8.6	188.7	0	1	0.886431	4	9.665	8.6	186.1	0	1	1										0		22
ADAR	protein_coding	ENSG00000160710.18	adenosine deaminase RNA specific [Source:HGNC Symbol;Acc:HGNC:225]	103	ADAR	adenosine deaminase RNA specific	P55265	reviewed	ADAR	ADAR ADAR1 DSRAD G1P1 IFI4	Double-stranded RNA-specific adenosine deaminase (DRADA) (EC 3.5.4.37) (136 kDa double-stranded RNA-binding protein) (p136) (Interferon-inducible protein 4) (IFI-4) (K88DSRBP)	1226	Evidence at protein level	5	CAUTION: The N-terminus of isoform 4 has been derived from EST and genomic sequences. {ECO:0000305}.	ADAR	Double-stranded RNA-specific adenosine deaminase (DRADA) (EC 3.5.4.37) (136 kDa double-stranded RNA-binding protein) (p136) (Interferon-inducible protein 4) (IFI-4) (K88DSRBP)	HGNC:225	34.1305	0.9979	20	9.524	0.5	667.6	0	1	0.886431	20	8.196	0.5	664.5	0	1	1										0		218
ADARB1	protein_coding	ENSG00000197381.18	adenosine deaminase RNA specific B1 [Source:HGNC Symbol;Acc:HGNC:226]	104	ADARB1	adenosine deaminase RNA specific B1	P78563	reviewed	ADARB1	ADARB1 ADAR2 DRADA2 RED1	Double-stranded RNA-specific editase 1 (EC 3.5.4.37) (RNA-editing deaminase 1) (RNA-editing enzyme 1) (dsRNA adenosine deaminase)	741	Evidence at protein level	5		ADARB1	Double-stranded RNA-specific editase 1 (EC 3.5.4.37) (RNA-editing deaminase 1) (RNA-editing enzyme 1) (dsRNA adenosine deaminase)	HGNC:226	44.8482	0.8529	20	9.25	22.5	480.9	0	1	0.520649	20	9.5	22.5	480.9	0	1	1										0		59
ADARB2	protein_coding	ENSG00000185736.16	adenosine deaminase RNA specific B2 (inactive) [Source:HGNC Symbol;Acc:HGNC:227]	105	ADARB2	adenosine deaminase RNA specific B2 (inactive)	Q9NS39	reviewed	ADARB2	ADARB2 ADAR3 RED2	Double-stranded RNA-specific editase B2 (EC 3.5.-.-) (RNA-dependent adenosine deaminase 3) (RNA-editing deaminase 2) (RNA-editing enzyme 2) (dsRNA adenosine deaminase B2)	739	Evidence at protein level	5		ADARB2	Double-stranded RNA-specific editase B2 (EC 3.5.-.-) (RNA-dependent adenosine deaminase 3) (RNA-editing deaminase 2) (RNA-editing enzyme 2) (dsRNA adenosine deaminase B2)	HGNC:227	28.9337	0.9132	20	7.8	5.6	441.6	0	1	0.886431	20	7.2	5.6	441.6	0	1	1										0		22
ADAT1	protein_coding	ENSG00000065457.11	adenosine deaminase tRNA specific 1 [Source:HGNC Symbol;Acc:HGNC:228]	23536	ADAT1	adenosine deaminase tRNA specific 1	Q9BUB4	reviewed	ADAT1	ADAT1	tRNA-specific adenosine deaminase 1 (hADAT1) (EC 3.5.4.34) (tRNA-specific adenosine-37 deaminase)	502	Evidence at protein level	5		ADAT1	tRNA-specific adenosine deaminase 1 (hADAT1) (EC 3.5.4.34) (tRNA-specific adenosine-37 deaminase)	HGNC:228	34.3417	1	19	2.362	8.3	410.6	0	1	0.886431	20	2.217	8.3	410.6	0	1	1										0		37
ADAT2	protein_coding	ENSG00000189007.16	adenosine deaminase tRNA specific 2 [Source:HGNC Symbol;Acc:HGNC:21172]	134637	ADAT2	adenosine deaminase tRNA specific 2	Q7Z6V5	reviewed	ADAT2	ADAT2 DEADC1	tRNA-specific adenosine deaminase 2 (EC 3.5.4.33) (Deaminase domain-containing protein 1) (tRNA-specific adenosine-34 deaminase subunit ADAT2)	191	Evidence at protein level	5		ADAT2	tRNA-specific adenosine deaminase 2 (EC 3.5.4.33) (Deaminase domain-containing protein 1) (tRNA-specific adenosine-34 deaminase subunit ADAT2)	HGNC:21172	30.8769	0.9453	5	5.4	8.6	76.8	0	1	1	5	5.98	8.6	76.8	0	1	1										0		17
ADAT3	protein_coding	ENSG00000213638.6	adenosine deaminase tRNA specific 3 [Source:HGNC Symbol;Acc:HGNC:25151]	113179	ADAT3	adenosine deaminase tRNA specific 3	Q96EY9	reviewed	ADAT3	ADAT3 TAD3	Probable inactive tRNA-specific adenosine deaminase-like protein 3 (tRNA-specific adenosine-34 deaminase subunit ADAT3)	351	Evidence at protein level	4	CAUTION: Val-225 is present instead of the conserved Glu which is an active site in the cytidine and deoxycytidylate deaminase family of enzymes. It is suggested that this protein may act as a regulatory subunit. {ECO:0000305}.	ADAT3	Probable inactive tRNA-specific adenosine deaminase-like protein 3 (tRNA-specific adenosine-34 deaminase subunit ADAT3)	HGNC:25151	22.1818	0.8731	4	0.08	0.5	52.7	0	0.8565	1	4	0.08	6.3	52.8	0	1	1										0		24
ADCK1	protein_coding	ENSG00000063761.16	aarF domain containing kinase 1 [Source:HGNC Symbol;Acc:HGNC:19038]	57143	ADCK1	aarF domain containing kinase 1	Q86TW2	reviewed	ADCK1	ADCK1	AarF domain-containing protein kinase 1 (EC 2.7.-.-)	530	Evidence at protein level	5		ADCK1	AarF domain-containing protein kinase 1 (EC 2.7.-.-)	HGNC:19038	26.8103	1	0	9.66	12.9	135	0	1	1	0	9.33	12.9	135.7	0	1	1										0		40
ADCK2	protein_coding	ENSG00000133597.11	aarF domain containing kinase 2 [Source:HGNC Symbol;Acc:HGNC:19039]	90956	ADCK2	aarF domain containing kinase 2	Q7Z695	reviewed	ADCK2	ADCK2 AARF	Uncharacterized aarF domain-containing protein kinase 2 (EC 2.7.11.-)	626	Evidence at protein level	5		ADCK2	Uncharacterized aarF domain-containing protein kinase 2 (EC 2.7.11.-)	HGNC:19039	30.8652	1	0	0.965	6.4	57.1	1	1	1	0	0.965	6.4	56.8	1	1	1										0		28
ADCK5	protein_coding	ENSG00000173137.12	aarF domain containing kinase 5 [Source:HGNC Symbol;Acc:HGNC:21738]	203054	ADCK5	aarF domain containing kinase 5	Q3MIX3	reviewed	ADCK5	ADCK5	Uncharacterized aarF domain-containing protein kinase 5 (EC 2.7.11.-)	580	Evidence at protein level	3		ADCK5	Uncharacterized aarF domain-containing protein kinase 5 (EC 2.7.11.-)	HGNC:21738	31.3551	0.9257	0	7.415	8.9	122.8	1	1	1	0	7.453	8.9	123.3	1	1	1										0		40
ADCY1	protein_coding	ENSG00000164742.16	adenylate cyclase 1 [Source:HGNC Symbol;Acc:HGNC:232]	107	ADCY1	adenylate cyclase 1	Q08828	reviewed	ADCY1	ADCY1	Adenylate cyclase type 1 (EC 4.6.1.1) (ATP pyrophosphate-lyase 1) (Adenylate cyclase type I) (Adenylyl cyclase 1) (Ca(2+)/calmodulin-activated adenylyl cyclase)	1119	Evidence at protein level	5		ADCY1	Adenylate cyclase type 1 (EC 4.6.1.1) (ATP pyrophosphate-lyase 1) (Adenylate cyclase type I) (Adenylyl cyclase 1) (Ca(2+)/calmodulin-activated adenylyl cyclase)	HGNC:232	29.4189	0.8785	7	8.91	0.7	524	0	1	0.886431	7	8.91	0.7	525.9	15	1	1										0		39
ADCY10	protein_coding	ENSG00000143199.18	adenylate cyclase 10 [Source:HGNC Symbol;Acc:HGNC:21285]	55811	ADCY10	adenylate cyclase 10	Q96PN6	reviewed	ADCY10	ADCY10 SAC	Adenylate cyclase type 10 (EC 4.6.1.1) (AH-related protein) (Adenylate cyclase homolog) (Germ cell soluble adenylyl cyclase) (hsAC) (sAC) (Testicular soluble adenylyl cyclase)	1610	Evidence at protein level	5		ADCY10	Adenylate cyclase type 10 (EC 4.6.1.1) (AH-related protein) (Adenylate cyclase homolog) (Germ cell soluble adenylyl cyclase) (hsAC) (sAC) (Testicular soluble adenylyl cyclase)	HGNC:21285	28.0118	0.9706	14	10.33	7.3	94.3	0	1	0.69764	17	10.33	7.3	95.1	0	1	1										0		14
ADCY2	protein_coding	ENSG00000078295.17	adenylate cyclase 2 [Source:HGNC Symbol;Acc:HGNC:233]	108	ADCY2	adenylate cyclase 2	Q08462	reviewed	ADCY2	ADCY2 KIAA1060	Adenylate cyclase type 2 (EC 4.6.1.1) (ATP pyrophosphate-lyase 2) (Adenylate cyclase type II) (Adenylyl cyclase 2)	1091	Evidence at protein level	5		ADCY2	Adenylate cyclase type 2 (EC 4.6.1.1) (ATP pyrophosphate-lyase 2) (Adenylate cyclase type II) (Adenylyl cyclase 2)	HGNC:233	40.56	0.9068	7	9.4005	7.9	638.1	0	1	0.886431	7	9.4825	7.9	642	24	1	0.886431										0		48
ADCY3	protein_coding	ENSG00000138031.15	adenylate cyclase 3 [Source:HGNC Symbol;Acc:HGNC:234]	109	ADCY3	adenylate cyclase 3	O60266	reviewed	ADCY3	ADCY3 KIAA0511	Adenylate cyclase type 3 (EC 4.6.1.1) (ATP pyrophosphate-lyase 3) (Adenylate cyclase type III) (AC-III) (Adenylate cyclase, olfactive type) (Adenylyl cyclase 3) (AC3)	1144	Evidence at protein level	5		ADCY3	Adenylate cyclase type 3 (EC 4.6.1.1) (ATP pyrophosphate-lyase 3) (Adenylate cyclase type III) (AC-III) (Adenylate cyclase, olfactive type) (Adenylyl cyclase 3) (AC3)	HGNC:234	34.2061	0.9996	7	9.744	8.9	531.3	13	1	0.886431	9	8.52	8.9	531.6	39	1	0.886431										0		51
ADCY4	protein_coding	ENSG00000129467.14	adenylate cyclase 4 [Source:HGNC Symbol;Acc:HGNC:235]	196883	ADCY4	adenylate cyclase 4	Q8NFM4	reviewed	ADCY4	ADCY4	Adenylate cyclase type 4 (EC 4.6.1.1) (ATP pyrophosphate-lyase 4) (Adenylate cyclase type IV) (Adenylyl cyclase 4)	1077	Evidence at protein level	5		ADCY4	Adenylate cyclase type 4 (EC 4.6.1.1) (ATP pyrophosphate-lyase 4) (Adenylate cyclase type IV) (Adenylyl cyclase 4)	HGNC:235	34.7025	1	9	10.196	8.5	567.7	11	1	0.886431	9	9.05	8.5	565.1	7	1	0.886431										0		12
ADCY5	protein_coding	ENSG00000173175.16	adenylate cyclase 5 [Source:HGNC Symbol;Acc:HGNC:236]	111	ADCY5	adenylate cyclase 5	O95622	reviewed	ADCY5	ADCY5	Adenylate cyclase type 5 (EC 4.6.1.1) (ATP pyrophosphate-lyase 5) (Adenylate cyclase type V) (Adenylyl cyclase 5) (AC5)	1261	Evidence at protein level	5		ADCY5	Adenylate cyclase type 5 (EC 4.6.1.1) (ATP pyrophosphate-lyase 5) (Adenylate cyclase type V) (Adenylyl cyclase 5) (AC5)	HGNC:236	28.5765	0.9904	8	8.982	6.4	1327.2	23	1	0.886431	8	9.032	6.4	1327.2	25	1	1										0		61
ADCY6	protein_coding	ENSG00000174233.12	adenylate cyclase 6 [Source:HGNC Symbol;Acc:HGNC:237]	112	ADCY6	adenylate cyclase 6	O43306	reviewed	ADCY6	ADCY6 KIAA0422	Adenylate cyclase type 6 (EC 4.6.1.1) (ATP pyrophosphate-lyase 6) (Adenylate cyclase type VI) (Adenylyl cyclase 6) (Ca(2+)-inhibitable adenylyl cyclase)	1168	Evidence at protein level	5		ADCY6	Adenylate cyclase type 6 (EC 4.6.1.1) (ATP pyrophosphate-lyase 6) (Adenylate cyclase type VI) (Adenylyl cyclase 6) (Ca(2+)-inhibitable adenylyl cyclase)	HGNC:237	31.8078	0.9981	8	8.782	8.5	862.8	8	1	0.69764	8	8.432	8.5	863.2	14	1	1										0		44
ADCY7	protein_coding	ENSG00000121281.13	adenylate cyclase 7 [Source:HGNC Symbol;Acc:HGNC:238]	113	ADCY7	adenylate cyclase 7	P51828	reviewed	ADCY7	ADCY7 KIAA0037	Adenylate cyclase type 7 (EC 4.6.1.1) (ATP pyrophosphate-lyase 7) (Adenylate cyclase type VII) (Adenylyl cyclase 7)	1080	Evidence at protein level	5		ADCY7	Adenylate cyclase type 7 (EC 4.6.1.1) (ATP pyrophosphate-lyase 7) (Adenylate cyclase type VII) (Adenylyl cyclase 7)	HGNC:238	33.4042	0.9759	9	10.14	4.1	582.8	21	1	0.520649	8	9.51	4.1	581.3	24	1	0.886431										0		57
ADCY8	protein_coding	ENSG00000155897.10	adenylate cyclase 8 [Source:HGNC Symbol;Acc:HGNC:239]	114	ADCY8	adenylate cyclase 8	P40145	reviewed	ADCY8	ADCY8	Adenylate cyclase type 8 (EC 4.6.1.1) (ATP pyrophosphate-lyase 8) (Adenylate cyclase type VIII) (Adenylyl cyclase 8) (AC8) (Ca(2+)/calmodulin-activated adenylyl cyclase)	1251	Evidence at protein level	5		ADCY8	Adenylate cyclase type 8 (EC 4.6.1.1) (ATP pyrophosphate-lyase 8) (Adenylate cyclase type VIII) (Adenylyl cyclase 8) (AC8) (Ca(2+)/calmodulin-activated adenylyl cyclase)	HGNC:239	38.8324	0.989	8	8.025	8.5	638.2	11	1	1	8	8.53	8.5	637.1	18	1	1										0		51
ADCY9	protein_coding	ENSG00000162104.10	adenylate cyclase 9 [Source:HGNC Symbol;Acc:HGNC:240]	115	ADCY9	adenylate cyclase 9	O60503	reviewed	ADCY9	ADCY9 KIAA0520	Adenylate cyclase type 9 (EC 4.6.1.1) (ATP pyrophosphate-lyase 9) (Adenylate cyclase type IX) (ACIX) (Adenylyl cyclase 9) (AC9)	1353	Evidence at protein level	5		ADCY9	Adenylate cyclase type 9 (EC 4.6.1.1) (ATP pyrophosphate-lyase 9) (Adenylate cyclase type IX) (ACIX) (Adenylyl cyclase 9) (AC9)	HGNC:240	28.5972	0.9749	7	6.73	12	384.1	10	1	1	7	1.88	12	384.1	15	1	1										0		84
ADCYAP1	protein_coding	ENSG00000141433.13	adenylate cyclase activating polypeptide 1 [Source:HGNC Symbol;Acc:HGNC:241]	116	ADCYAP1	adenylate cyclase activating polypeptide 1	P18509	reviewed	ADCYAP1	ADCYAP1	Pituitary adenylate cyclase-activating polypeptide (PACAP) [Cleaved into: PACAP-related peptide (PRP-48); Pituitary adenylate cyclase-activating polypeptide 27 (PACAP-27) (PACAP27); Pituitary adenylate cyclase-activating polypeptide 38 (PACAP-38) (PACAP38)]	176	Evidence at protein level	5		ADCYAP1	Pituitary adenylate cyclase-activating polypeptide (PACAP) [Cleaved into: PACAP-related peptide (PRP-48); Pituitary adenylate cyclase-activating polypeptide 27 (PACAP-27) (PACAP27); Pituitary adenylate cyclase-activating polypeptide 38 (PACAP-38) (PACAP38)]	HGNC:241	13.1492	0.9953	0	1	26.6	76.3	0	1	0.69764	0	1	26.6	77	0	1	0.886431										0		5
ADCYAP1R1	protein_coding	ENSG00000078549.16	ADCYAP receptor type I [Source:HGNC Symbol;Acc:HGNC:242]	117	ADCYAP1R1	ADCYAP receptor type I	P41586	reviewed	ADCYAP1R1	ADCYAP1R1	Pituitary adenylate cyclase-activating polypeptide type I receptor (PACAP type I receptor) (PACAP-R-1) (PACAP-R1)	468	Evidence at protein level	5		ADCYAP1R1	Pituitary adenylate cyclase-activating polypeptide type I receptor (PACAP type I receptor) (PACAP-R-1) (PACAP-R1)	HGNC:242	28.6336	1	0	10.36	3.2	421.1	9	1	0.637168	0	10.2	5.4	418.6	12	1	0.886431										0		14
ADD1	protein_coding	ENSG00000087274.19	adducin 1 [Source:HGNC Symbol;Acc:HGNC:243]	118	ADD1	adducin 1	P35611	reviewed	ADD1	ADD1 ADDA	Alpha-adducin (Erythrocyte adducin subunit alpha)	737	Evidence at protein level	5		ADD1	Alpha-adducin (Erythrocyte adducin subunit alpha)	HGNC:243	50.4806	0.9805	3	3.95	12.6	150	0	1	0.520649	3	3.55	12.6	150	0	1	0.69764										0		112
ADD2	protein_coding	ENSG00000075340.23	adducin 2 [Source:HGNC Symbol;Acc:HGNC:244]	119	ADD2	adducin 2	P35612	reviewed	ADD2	ADD2 ADDB	Beta-adducin (Erythrocyte adducin subunit beta)	726	Evidence at protein level	5		ADD2	Beta-adducin (Erythrocyte adducin subunit beta)	HGNC:244	27.8687	0.9895	3	2.998	1.3	129.7	0	1	0.69764	3	2.68	1.3	129.7	0	1	0.69764										0		114
ADD3	protein_coding	ENSG00000148700.15	adducin 3 [Source:HGNC Symbol;Acc:HGNC:245]	120	ADD3	adducin 3	Q9UEY8	reviewed	ADD3	ADD3 ADDL	Gamma-adducin (Adducin-like protein 70)	706	Evidence at protein level	5		ADD3	Gamma-adducin (Adducin-like protein 70)	HGNC:245	24.4252	1	3	2.906	11.2	135.2	0	1	0.150443	3	2.906	11.2	135.4	0	1	0.610619										0		99
ADGB	protein_coding	ENSG00000118492.19	androglobin [Source:HGNC Symbol;Acc:HGNC:21212]	79747	ADGB	androglobin	Q8N7X0	reviewed	ADGB	ADGB C6orf103	Androglobin	1667	Evidence at protein level	5	CAUTION: The calpain domain lacks the conserved active site residues. Probably catalytically inactive as a calcium-dependent cysteine-type endopeptidase. {ECO:0000305|PubMed:22115833}.	ADGB	Androglobin	HGNC:21212	25.2565	0.9989	0	0	0	30	0	0.5814	1	0	0	0	30	0	0.8012	1										0		53
ADGRA1	protein_coding	ENSG00000197177.16	adhesion G protein-coupled receptor A1 [Source:HGNC Symbol;Acc:HGNC:13838]	84435	ADGRA1	adhesion G protein-coupled receptor A1	Q86SQ6	reviewed	ADGRA1	ADGRA1 GPR123 KIAA1828	Adhesion G protein-coupled receptor A1 (G-protein coupled receptor 123)	560	Evidence at transcript level	5		ADGRA1	Adhesion G protein-coupled receptor A1 (G-protein coupled receptor 123)	HGNC:13838	18.9366	0.7712	0	0.282	0.8	49.1	7	1	0.69764	0	0.282	0.8	49.1	14	1	1										0		16
ADGRA2	protein_coding	ENSG00000020181.18	adhesion G protein-coupled receptor A2 [Source:HGNC Symbol;Acc:HGNC:17849]	25960	ADGRA2	adhesion G protein-coupled receptor A2	Q96PE1	reviewed	ADGRA2	ADGRA2 GPR124 KIAA1531 TEM5	Adhesion G protein-coupled receptor A2 (G-protein coupled receptor 124) (Tumor endothelial marker 5)	1338	Evidence at protein level	5	CAUTION: It is uncertain whether Met-1 or Met-8 is the initiator. {ECO:0000305}.	ADGRA2	Adhesion G protein-coupled receptor A2 (G-protein coupled receptor 124) (Tumor endothelial marker 5)	HGNC:17849	28.3207	0.9827	2	3.589	5.7	113.5	7	1	0.886431	0	3.457	5.7	112.9	12	1	1										0		57
ADGRA3	protein_coding	ENSG00000152990.14	adhesion G protein-coupled receptor A3 [Source:HGNC Symbol;Acc:HGNC:13839]	166647	ADGRA3	adhesion G protein-coupled receptor A3	Q8IWK6	reviewed	ADGRA3	ADGRA3 GPR125 UNQ556/PRO1113	Adhesion G protein-coupled receptor A3 (G-protein coupled receptor 125)	1321	Evidence at protein level	5		ADGRA3	Adhesion G protein-coupled receptor A3 (G-protein coupled receptor 125)	HGNC:13839	39.3599	0.989	0	4.328	3.6	166.3	8	1	1	0	4.568	3.6	165.1	9	1	1										0		48
ADGRB1	protein_coding	ENSG00000181790.13	adhesion G protein-coupled receptor B1 [Source:HGNC Symbol;Acc:HGNC:943]	575	ADGRB1	adhesion G protein-coupled receptor B1	O14514	reviewed	ADGRB1	ADGRB1 BAI1	Adhesion G protein-coupled receptor B1 (Brain-specific angiogenesis inhibitor 1) [Cleaved into: Vasculostatin-40 (Vstat40); Vasculostatin-120 (Vstat120)]	1584	Evidence at protein level	5		ADGRB1	Adhesion G protein-coupled receptor B1 (Brain-specific angiogenesis inhibitor 1) [Cleaved into: Vasculostatin-40 (Vstat40); Vasculostatin-120 (Vstat120)]	HGNC:943	39.0521	0.9257	11	16.508	5.1	611.7	8	1	0.69764	11	18.598	5.1	613.9	18	1	0.69764										0		65
ADGRB2	protein_coding	ENSG00000121753.13	adhesion G protein-coupled receptor B2 [Source:HGNC Symbol;Acc:HGNC:944]	576	ADGRB2	adhesion G protein-coupled receptor B2	O60241	reviewed	ADGRB2	ADGRB2 BAI2	Adhesion G protein-coupled receptor B2 (Brain-specific angiogenesis inhibitor 2)	1585	Evidence at protein level	5		ADGRB2	Adhesion G protein-coupled receptor B2 (Brain-specific angiogenesis inhibitor 2)	HGNC:944	28.5158	1	15	13.63	4.8	573.8	9	1	0.249262	6	14.93	2.6	569.1	12	1	0.69764										0		56
ADGRB3	protein_coding	ENSG00000135298.15	adhesion G protein-coupled receptor B3 [Source:HGNC Symbol;Acc:HGNC:945]	577	ADGRB3	adhesion G protein-coupled receptor B3	O60242	reviewed	ADGRB3	ADGRB3 BAI3 KIAA0550	Adhesion G protein-coupled receptor B3 (Brain-specific angiogenesis inhibitor 3)	1522	Evidence at protein level	5		ADGRB3	Adhesion G protein-coupled receptor B3 (Brain-specific angiogenesis inhibitor 3)	HGNC:945	31.9545	1	8	18.184	23.6	571.3	17	1	0.69764	3	17.684	23.6	565.1	0	1	0.69764										0		56
ADGRD1	protein_coding	ENSG00000111452.13	adhesion G protein-coupled receptor D1 [Source:HGNC Symbol;Acc:HGNC:19893]	283383	ADGRD1	adhesion G protein-coupled receptor D1	Q6QNK2	reviewed	ADGRD1	ADGRD1 GPR133 PGR25	Adhesion G-protein coupled receptor D1 (G-protein coupled receptor 133) (G-protein coupled receptor PGR25)	874	Evidence at protein level	5		ADGRD1	Adhesion G-protein coupled receptor D1 (G-protein coupled receptor 133) (G-protein coupled receptor PGR25)	HGNC:19893	23.5003	0.8336	0	5.643	7.8	287	12	1	1	4	5.093	7.8	285.9	19	1	1										0		17
ADGRD2	protein_coding	ENSG00000180264.12	adhesion G protein-coupled receptor D2 [Source:HGNC Symbol;Acc:HGNC:18651]	347088	ADGRD2	adhesion G protein-coupled receptor D2	Q7Z7M1	reviewed	ADGRD2	ADGRD2 GPR144 PGR24	Adhesion G-protein coupled receptor D2 (G-protein coupled receptor 144) (G-protein coupled receptor PGR24)	963	Evidence at transcript level	4		ADGRD2	Adhesion G-protein coupled receptor D2 (G-protein coupled receptor 144) (G-protein coupled receptor PGR24)	HGNC:18651	14.7175	0.8599	0	5.11	0	230.9	11	0.5475	1	7	4.33	0	230	7	0.6861	1										0
ADGRE1	protein_coding	ENSG00000174837.15	adhesion G protein-coupled receptor E1 [Source:HGNC Symbol;Acc:HGNC:3336]	2015	ADGRE1	adhesion G protein-coupled receptor E1	Q14246	reviewed	ADGRE1	ADGRE1 EMR1 TM7LN3	Adhesion G protein-coupled receptor E1 (EGF-like module receptor 1) (EGF-like module-containing mucin-like hormone receptor-like 1) (EMR1 hormone receptor)	886	Evidence at transcript level	5		ADGRE1	Adhesion G protein-coupled receptor E1 (EGF-like module receptor 1) (EGF-like module-containing mucin-like hormone receptor-like 1) (EMR1 hormone receptor)	HGNC:3336	17.2859	0.771	39	8.35	0.2	422.8	15	1	1	50	8.96	0	478.6	16	0.6469	0.69764										0		16
ADGRE2	protein_coding	ENSG00000127507.18	adhesion G protein-coupled receptor E2 [Source:HGNC Symbol;Acc:HGNC:3337]	30817	ADGRE2	adhesion G protein-coupled receptor E2	Q9UHX3	reviewed	ADGRE2	ADGRE2 EMR2	Adhesion G protein-coupled receptor E2 (EGF-like module receptor 2) (EGF-like module-containing mucin-like hormone receptor-like 2) (CD antigen CD312)	823	Evidence at protein level	5		ADGRE2	Adhesion G protein-coupled receptor E2 (EGF-like module receptor 2) (EGF-like module-containing mucin-like hormone receptor-like 2) (CD antigen CD312)	HGNC:3337	11.8386	0.6957	32	9.6825	0.3	414.6	10	1	0.471976	33	9.3685	0.3	415.5	17	0.9833	1										0		26
ADGRE3	protein_coding	ENSG00000131355.15	adhesion G protein-coupled receptor E3 [Source:HGNC Symbol;Acc:HGNC:23647]	84658	ADGRE3	adhesion G protein-coupled receptor E3	Q9BY15	reviewed	ADGRE3	ADGRE3 EMR3 UNQ683/PRO1562	Adhesion G protein-coupled receptor E3 (EGF-like module receptor 3) (EGF-like module-containing mucin-like hormone receptor-like 3)	652	Evidence at transcript level	5		ADGRE3	Adhesion G protein-coupled receptor E3 (EGF-like module receptor 3) (EGF-like module-containing mucin-like hormone receptor-like 3)	HGNC:23647	12.9295	0.7063	0	5.348	0.2	305.2	10	1	0.520649	7	5.348	0.2	304.3	9	1	0.69764										0		22
ADGRE5	protein_coding	ENSG00000123146.20	adhesion G protein-coupled receptor E5 [Source:HGNC Symbol;Acc:HGNC:1711]	976	ADGRE5	adhesion G protein-coupled receptor E5	P48960	reviewed	ADGRE5	ADGRE5 CD97	Adhesion G protein-coupled receptor E5 (Leukocyte antigen CD97) (CD antigen CD97) [Cleaved into: Adhesion G protein-coupled receptor E5 subunit alpha; Adhesion G protein-coupled receptor E5 subunit beta]	835	Evidence at protein level	5		ADGRE5	Adhesion G protein-coupled receptor E5 (Leukocyte antigen CD97) (CD antigen CD97) [Cleaved into: Adhesion G protein-coupled receptor E5 subunit alpha; Adhesion G protein-coupled receptor E5 subunit beta]	HGNC:1711	27.447	0.9699	29	7.9794	0.5	476.3	7	1	0.610619	28	7.622	0.5	466.5	7	1	0.610619										0		64
ADGRF1	protein_coding	ENSG00000153292.16	adhesion G protein-coupled receptor F1 [Source:HGNC Symbol;Acc:HGNC:18990]	266977	ADGRF1	adhesion G protein-coupled receptor F1	Q5T601	reviewed	ADGRF1	ADGRF1 GPR110 PGR19	Adhesion G-protein coupled receptor F1 (G protein-coupled receptor 110) (G protein-coupled receptor KPG_012) (G protein-coupled receptor PGR19)	910	Evidence at protein level	5		ADGRF1	Adhesion G-protein coupled receptor F1 (G protein-coupled receptor 110) (G protein-coupled receptor KPG_012) (G protein-coupled receptor PGR19)	HGNC:18990	12.3888	0.9979	0	2.004	6.8	201.7	7	1	0.69764	0	1.968	6.8	201.7	7	1	0.69764										0		22
ADGRF3	protein_coding	ENSG00000173567.16	adhesion G protein-coupled receptor F3 [Source:HGNC Symbol;Acc:HGNC:18989]	165082	ADGRF3	adhesion G protein-coupled receptor F3	Q8IZF5	reviewed	ADGRF3	ADGRF3 GPR113 PGR23 UNQ9196/PRO34000	Adhesion G-protein coupled receptor F3 (G-protein coupled receptor 113) (G-protein coupled receptor PGR23)	1079	Evidence at transcript level	5		ADGRF3	Adhesion G-protein coupled receptor F3 (G-protein coupled receptor 113) (G-protein coupled receptor PGR23)	HGNC:18989	15.2189	0.968	0	1.818	0.1	206.5	9	1	0.886431	0	1.5	0.1	208.6	18	1	0.886431										0
ADGRF4	protein_coding	ENSG00000153294.12	adhesion G protein-coupled receptor F4 [Source:HGNC Symbol;Acc:HGNC:19011]	221393	ADGRF4	adhesion G protein-coupled receptor F4	Q8IZF3	reviewed	ADGRF4	ADGRF4 GPR115 PGR18	Adhesion G protein-coupled receptor F4 (G-protein coupled receptor 115) (G-protein coupled receptor PGR18)	695	Evidence at protein level	5		ADGRF4	Adhesion G protein-coupled receptor F4 (G-protein coupled receptor 115) (G-protein coupled receptor PGR18)	HGNC:19011	14.0539	0.9819	0	0.785	7.9	145.9	9	1	0.610619	0	0.785	7.9	145.9	7	1	0.69764										0		6
ADGRF5	protein_coding	ENSG00000069122.19	adhesion G protein-coupled receptor F5 [Source:HGNC Symbol;Acc:HGNC:19030]	221395	ADGRF5	adhesion G protein-coupled receptor F5	Q8IZF2	reviewed	ADGRF5	ADGRF5 GPR116 KIAA0758	Adhesion G protein-coupled receptor F5 (G-protein coupled receptor 116)	1346	Evidence at protein level	5		ADGRF5	Adhesion G protein-coupled receptor F5 (G-protein coupled receptor 116)	HGNC:19030	24.2702	1	0	1.747	5.7	240.1	7	1	0.69764	0	2.115	5.7	240.9	12	1	0.886431										0		65
ADGRG1	protein_coding	ENSG00000205336.14	adhesion G protein-coupled receptor G1 [Source:HGNC Symbol;Acc:HGNC:4512]	9289	ADGRG1	adhesion G protein-coupled receptor G1	Q9Y653	reviewed	ADGRG1	ADGRG1 GPR56 TM7LN4 TM7XN1 UNQ540/PRO1083	Adhesion G-protein coupled receptor G1 (G-protein coupled receptor 56) (Protein TM7XN1) [Cleaved into: ADGRG1 N-terminal fragment (ADGRG1 NT) (GPR56 N-terminal fragment) (GPR56 NT) (GPR56(N)) (GPR56 extracellular subunit) (GPR56 subunit alpha); ADGRG1 C-terminal fragment (ADGRG1 CT) (GPR56 C-terminal fragment) (GPR56 CT) (GPR56(C)) (GPR56 seven-transmembrane subunit) (GPR56 7TM) (GPR56 subunit be…	693	Evidence at protein level	5		ADGRG1	Adhesion G-protein coupled receptor G1 (G-protein coupled receptor 56) (Protein TM7XN1) [Cleaved into: ADGRG1 N-terminal fragment (ADGRG1 NT) (GPR56 N-terminal fragment) (GPR56 NT) (GPR56(N)) (GPR56 extracellular subunit) (GPR56 subunit alpha); ADGRG1 C-terminal fragment (ADGRG1 CT) (GPR56 C-terminal fragment) (GPR56 CT) (GPR56(C)) (GPR56 seven-transmembrane subunit) (GPR56 7TM) (GPR56 subunit be…	HGNC:4512	24.1519	0.9852	0	11.505	7.8	151.5	10	1	0.150443	0	10.166	7.8	153	16	1	0.69764										0		31
ADGRG2	protein_coding	ENSG00000173698.18	adhesion G protein-coupled receptor G2 [Source:HGNC Symbol;Acc:HGNC:4516]	10149	ADGRG2	adhesion G protein-coupled receptor G2	Q8IZP9	reviewed	ADGRG2	ADGRG2 GPR64 HE6 TM7LN2	Adhesion G-protein coupled receptor G2 (G-protein coupled receptor 64) (Human epididymis-specific protein 6) (He6)	1017	Evidence at protein level	5		ADGRG2	Adhesion G-protein coupled receptor G2 (G-protein coupled receptor 64) (Human epididymis-specific protein 6) (He6)	HGNC:4516	17.2435	0.9913	0	4.75	7.5	242.7	15	1	0.249262	0	4.75	7.5	242.5	17	1	0.69764										0		25
ADGRG3	protein_coding	ENSG00000182885.17	adhesion G protein-coupled receptor G3 [Source:HGNC Symbol;Acc:HGNC:13728]	222487	ADGRG3	adhesion G protein-coupled receptor G3	Q86Y34	reviewed	ADGRG3	ADGRG3 GPR97 PGR26	Adhesion G protein-coupled receptor G3 (G-protein coupled receptor 97) (G-protein coupled receptor PGR26)	549	Evidence at protein level	5		ADGRG3	Adhesion G protein-coupled receptor G3 (G-protein coupled receptor 97) (G-protein coupled receptor PGR26)	HGNC:13728	15.989	0.9822	0	6.045	1.4	164	10	1	0.69764	0	7.045	1.4	164.1	18	1	0.69764										0		14
ADGRG4	protein_coding	ENSG00000156920.11	adhesion G protein-coupled receptor G4 [Source:HGNC Symbol;Acc:HGNC:18992]	139378	ADGRG4	adhesion G protein-coupled receptor G4	Q8IZF6	reviewed	ADGRG4	ADGRG4 GPR112	Adhesion G-protein coupled receptor G4 (G-protein coupled receptor 112)	3080	Evidence at protein level	5		ADGRG4	Adhesion G-protein coupled receptor G4 (G-protein coupled receptor 112)	HGNC:18992	13.3219	0.9791	0	4.953	0.2	233.8	0	1	0.69764	0	5.73	0.2	233.8	0	1	0.69764										0
ADGRG5	protein_coding	ENSG00000159618.16	adhesion G protein-coupled receptor G5 [Source:HGNC Symbol;Acc:HGNC:19010]	221188	ADGRG5	adhesion G protein-coupled receptor G5	Q8IZF4	reviewed	ADGRG5	ADGRG5 GPR114 PGR27 UNQ2524/PRO6017	Adhesion G-protein coupled receptor G5 (G-protein coupled receptor 114) (G-protein coupled receptor PGR27)	528	Evidence at protein level	5		ADGRG5	Adhesion G-protein coupled receptor G5 (G-protein coupled receptor 114) (G-protein coupled receptor PGR27)	HGNC:19010	14.7816	0.9817	0	3.384	4.4	153	7	1	0.69764	0	3.53	4.4	153.3	14	1	0.69764										0		12
ADGRG6	protein_coding	ENSG00000112414.15	adhesion G protein-coupled receptor G6 [Source:HGNC Symbol;Acc:HGNC:13841]	57211	ADGRG6	adhesion G protein-coupled receptor G6	Q86SQ4	reviewed	ADGRG6	ADGRG6 DREG GPR126 VIGR	Adhesion G-protein coupled receptor G6 (Developmentally regulated G-protein-coupled receptor) (G-protein coupled receptor 126) (Vascular inducible G protein-coupled receptor) [Cleaved into: ADGRG6 N-terminal fragment (ADGRG6-NTF); ADGRG6 C-terminal fragment (ADGRG6-CTF)]	1221	Evidence at protein level	5		ADGRG6	Adhesion G-protein coupled receptor G6 (Developmentally regulated G-protein-coupled receptor) (G-protein coupled receptor 126) (Vascular inducible G protein-coupled receptor) [Cleaved into: ADGRG6 N-terminal fragment (ADGRG6-NTF); ADGRG6 C-terminal fragment (ADGRG6-CTF)]	HGNC:13841	30.8308	1	4	9.523	9	335.7	9	1	0.637168	4	8.353	9	332.4	16	1	0.69764										0		56
ADGRG7	protein_coding	ENSG00000144820.8	adhesion G protein-coupled receptor G7 [Source:HGNC Symbol;Acc:HGNC:19241]	84873	ADGRG7	adhesion G protein-coupled receptor G7	Q96K78	reviewed	ADGRG7	ADGRG7 GPR128	Adhesion G-protein coupled receptor G7 (G-protein coupled receptor 128)	797	Evidence at protein level	5		ADGRG7	Adhesion G-protein coupled receptor G7 (G-protein coupled receptor 128)	HGNC:19241	3.951	0.9356	0	2.432	3.4	181.5	10	1	1	0	2.382	3.4	181.5	11	1	1										0		16
ADGRL1	protein_coding	ENSG00000072071.17	adhesion G protein-coupled receptor L1 [Source:HGNC Symbol;Acc:HGNC:20973]	22859	ADGRL1	adhesion G protein-coupled receptor L1	O94910	reviewed	ADGRL1	ADGRL1 KIAA0821 LEC2 LPHN1	Adhesion G protein-coupled receptor L1 (Calcium-independent alpha-latrotoxin receptor 1) (CIRL-1) (Latrophilin-1) (Lectomedin-2)	1474	Evidence at protein level	5		ADGRL1	Adhesion G protein-coupled receptor L1 (Calcium-independent alpha-latrotoxin receptor 1) (CIRL-1) (Latrophilin-1) (Lectomedin-2)	HGNC:20973	32.801	0.9706	0	12.03	7.3	1338.3	7	1	0.69764	0	12.86	7.3	1343.4	9	1	0.69764										0		72
ADGRL2	protein_coding	ENSG00000117114.21	adhesion G protein-coupled receptor L2 [Source:HGNC Symbol;Acc:HGNC:18582]	23266	ADGRL2	adhesion G protein-coupled receptor L2	O95490	reviewed	ADGRL2	ADGRL2 KIAA0786 LEC1 LPHH1 LPHN2	Adhesion G protein-coupled receptor L2 (Calcium-independent alpha-latrotoxin receptor 2) (CIRL-2) (Latrophilin homolog 1) (Latrophilin-2) (Lectomedin-1)	1459	Evidence at protein level	5		ADGRL2	Adhesion G protein-coupled receptor L2 (Calcium-independent alpha-latrotoxin receptor 2) (CIRL-2) (Latrophilin homolog 1) (Latrophilin-2) (Lectomedin-1)	HGNC:18582	28.9975	1	0	13.03	10	1433.8	15	1	0.637168	0	12	10	1428.4	9	1	0.471976										0		96
ADGRL3	protein_coding	ENSG00000150471.17	adhesion G protein-coupled receptor L3 [Source:HGNC Symbol;Acc:HGNC:20974]	23284	ADGRL3	adhesion G protein-coupled receptor L3	Q9HAR2	reviewed	ADGRL3	ADGRL3 KIAA0768 LEC3 LPHN3	Adhesion G protein-coupled receptor L3 (Calcium-independent alpha-latrotoxin receptor 3) (CIRL-3) (Latrophilin-3) (Lectomedin-3)	1447	Evidence at protein level	5		ADGRL3	Adhesion G protein-coupled receptor L3 (Calcium-independent alpha-latrotoxin receptor 3) (CIRL-3) (Latrophilin-3) (Lectomedin-3)	HGNC:20974	34.7836	1	0	11.002	6.2	1374	12	1	0.471976	6	12.602	6.2	1372	13	1	0.471976										0		82
ADGRL4	protein_coding	ENSG00000162618.15	adhesion G protein-coupled receptor L4 [Source:HGNC Symbol;Acc:HGNC:20822]	64123	ADGRL4	adhesion G protein-coupled receptor L4	Q9HBW9	reviewed	ADGRL4	ADGRL4 ELTD1 ETL UNQ202/PRO228	Adhesion G protein-coupled receptor L4 (EGF, latrophilin and seven transmembrane domain-containing protein 1) (EGF-TM7-latrophilin-related protein) (ETL protein)	690	Evidence at protein level	5		ADGRL4	Adhesion G protein-coupled receptor L4 (EGF, latrophilin and seven transmembrane domain-containing protein 1) (EGF-TM7-latrophilin-related protein) (ETL protein)	HGNC:20822	25.0806	0.9931	7	6.66	3.1	440.5	9	1	1	0	4.64	3.1	437	0	1	0.886431										0		20
ADGRV1	protein_coding	ENSG00000164199.18	adhesion G protein-coupled receptor V1 [Source:HGNC Symbol;Acc:HGNC:17416]	84059	ADGRV1	adhesion G protein-coupled receptor V1	Q8WXG9	reviewed	ADGRV1	ADGRV1 GPR98 KIAA0686 KIAA1943 MASS1 VLGR1	Adhesion G-protein coupled receptor V1 (ADGRV1) (EC 3.4.-.-) (G-protein coupled receptor 98) (Monogenic audiogenic seizure susceptibility protein 1 homolog) (Usher syndrome type-2C protein) (Very large G-protein coupled receptor 1) [Cleaved into: ADGRV1 subunit alpha; ADGRV1 subunit beta]	6306	Evidence at protein level	5		ADGRV1	Adhesion G-protein coupled receptor V1 (ADGRV1) (EC 3.4.-.-) (G-protein coupled receptor 98) (Monogenic audiogenic seizure susceptibility protein 1 homolog) (Usher syndrome type-2C protein) (Very large G-protein coupled receptor 1) [Cleaved into: ADGRV1 subunit alpha; ADGRV1 subunit beta]	HGNC:17416	35.2898	0.9792	120	32.421	4.6	1006.6	9	1	1	130	28.282	4.6	970.3	0	1	1										0		98
ADH1A	protein_coding	ENSG00000187758.8	alcohol dehydrogenase 1A (class I), alpha polypeptide [Source:HGNC Symbol;Acc:HGNC:249]	124	ADH1A	alcohol dehydrogenase 1A (class I), alpha polypeptide	P07327	reviewed	ADH1A	ADH1A ADH1	Alcohol dehydrogenase 1A (EC 1.1.1.1) (Alcohol dehydrogenase subunit alpha)	375	Evidence at protein level	5		ADH1A	Alcohol dehydrogenase 1A (EC 1.1.1.1) (Alcohol dehydrogenase subunit alpha)	HGNC:249	31.6863	0.8183	30	7.41	35.6	96.3	0	1	0.69764	32	7.41	35.6	96.3	0	1	1										0		63
ADH1B	protein_coding	ENSG00000196616.15	alcohol dehydrogenase 1B (class I), beta polypeptide [Source:HGNC Symbol;Acc:HGNC:250]	125	ADH1B	alcohol dehydrogenase 1B (class I), beta polypeptide	P00325	reviewed	ADH1B	ADH1B ADH2	All-trans-retinol dehydrogenase [NAD(+)] ADH1B (EC 1.1.1.105) (Alcohol dehydrogenase 1B) (Alcohol dehydrogenase subunit beta)	375	Evidence at protein level	5		ADH1B	All-trans-retinol dehydrogenase [NAD(+)] ADH1B (EC 1.1.1.105) (Alcohol dehydrogenase 1B) (Alcohol dehydrogenase subunit beta)	HGNC:250	39.7063	0.7984	33	7.41	35.6	94.9	0	1	0.69764	34	7.41	35.6	94.9	0	1	1										0		44
ADH1C	protein_coding	ENSG00000248144.6	alcohol dehydrogenase 1C (class I), gamma polypeptide [Source:HGNC Symbol;Acc:HGNC:251]	126	ADH1C	alcohol dehydrogenase 1C (class I), gamma polypeptide	P00326	reviewed	ADH1C	ADH1C ADH3	Alcohol dehydrogenase 1C (EC 1.1.1.1) (Alcohol dehydrogenase subunit gamma)	375	Evidence at protein level	5		ADH1C	Alcohol dehydrogenase 1C (EC 1.1.1.1) (Alcohol dehydrogenase subunit gamma)	HGNC:251	35.7309	0.8291	32	8.66	35.6	96.1	0	1	0.69764	33	7.41	35.6	96.1	0	1	1										0		26
ADH4	protein_coding	ENSG00000198099.10	alcohol dehydrogenase 4 (class II), pi polypeptide [Source:HGNC Symbol;Acc:HGNC:252]	127	ADH4	alcohol dehydrogenase 4 (class II), pi polypeptide	P08319	reviewed	ADH4	ADH4 ADH2	All-trans-retinol dehydrogenase [NAD(+)] ADH4 (EC 1.1.1.105) (Alcohol dehydrogenase 2) (Alcohol dehydrogenase 4) (Alcohol dehydrogenase class II pi chain)	380	Evidence at protein level	5		ADH4	All-trans-retinol dehydrogenase [NAD(+)] ADH4 (EC 1.1.1.105) (Alcohol dehydrogenase 2) (Alcohol dehydrogenase 4) (Alcohol dehydrogenase class II pi chain)	HGNC:252	14.0103	0.8727	33	10.16	32.6	85.3	0	1	1	33	7.41	32.6	85.3	0	1	1										0		63
ADH5	protein_coding	ENSG00000197894.12	alcohol dehydrogenase 5 (class III), chi polypeptide [Source:HGNC Symbol;Acc:HGNC:253]	128	ADH5	alcohol dehydrogenase 5 (class III), chi polypeptide	P11766	reviewed	ADH5	ADH5 ADHX FDH	Alcohol dehydrogenase class-3 (EC 1.1.1.1) (Alcohol dehydrogenase 5) (Alcohol dehydrogenase class chi chain) (Alcohol dehydrogenase class-III) (Glutathione-dependent formaldehyde dehydrogenase) (FALDH) (FDH) (GSH-FDH) (EC 1.1.1.-) (S-(hydroxymethyl)glutathione dehydrogenase) (EC 1.1.1.284)	374	Evidence at protein level	5		ADH5	Alcohol dehydrogenase class-3 (EC 1.1.1.1) (Alcohol dehydrogenase 5) (Alcohol dehydrogenase class chi chain) (Alcohol dehydrogenase class-III) (Glutathione-dependent formaldehyde dehydrogenase) (FALDH) (FDH) (GSH-FDH) (EC 1.1.1.-) (S-(hydroxymethyl)glutathione dehydrogenase) (EC 1.1.1.284)	HGNC:253	23.3059	0.8648	33	7.65	29.6	92.5	0	1	1	31	7.08	29.6	92.5	0	1	1										0		65
ADH6	protein_coding	ENSG00000172955.17	alcohol dehydrogenase 6 (class V) [Source:HGNC Symbol;Acc:HGNC:255]	130	ADH6	alcohol dehydrogenase 6 (class V)	P28332	reviewed	ADH6	ADH6	Alcohol dehydrogenase 6 (EC 1.1.1.1)	368	Evidence at protein level	5		ADH6	Alcohol dehydrogenase 6 (EC 1.1.1.1)	HGNC:255	13.4953	0.7176	33	9.74	22.4	81.7	0	1	0.69764	33	7.41	22.4	81.7	0	1	1										0		44
ADH7	protein_coding	ENSG00000196344.12	alcohol dehydrogenase 7 (class IV), mu or sigma polypeptide [Source:HGNC Symbol;Acc:HGNC:256]	131	ADH7	alcohol dehydrogenase 7 (class IV), mu or sigma polypeptide	P40394	reviewed	ADH7	ADH7	All-trans-retinol dehydrogenase [NAD(+)] ADH7 (EC 1.1.1.105) (Alcohol dehydrogenase class 4 mu/sigma chain) (EC 1.1.1.1) (Alcohol dehydrogenase class IV mu/sigma chain) (Gastric alcohol dehydrogenase) (Omega-hydroxydecanoate dehydrogenase ADH7) (EC 1.1.1.66) (Retinol dehydrogenase)	386	Evidence at protein level	5	CAUTION: It is uncertain whether Met-1 or Met-13 is the initiator. {ECO:0000305}.	ADH7	All-trans-retinol dehydrogenase [NAD(+)] ADH7 (EC 1.1.1.105) (Alcohol dehydrogenase class 4 mu/sigma chain) (EC 1.1.1.1) (Alcohol dehydrogenase class IV mu/sigma chain) (Gastric alcohol dehydrogenase) (Omega-hydroxydecanoate dehydrogenase ADH7) (EC 1.1.1.66) (Retinol dehydrogenase)	HGNC:256	19.5682	0.8586	33	8.66	29.6	73.5	0	1	0.69764	34	7.41	29.6	72.9	0	1	1										0		44
ADHFE1	protein_coding	ENSG00000147576.17	alcohol dehydrogenase iron containing 1 [Source:HGNC Symbol;Acc:HGNC:16354]	137872	ADHFE1	alcohol dehydrogenase iron containing 1	Q8IWW8	reviewed	ADHFE1	ADHFE1 HMFT2263	Hydroxyacid-oxoacid transhydrogenase, mitochondrial (HOT) (EC 1.1.99.24) (Alcohol dehydrogenase iron-containing protein 1) (ADHFe1) (Fe-containing alcohol dehydrogenase)	467	Evidence at protein level	5		ADHFE1	Hydroxyacid-oxoacid transhydrogenase, mitochondrial (HOT) (EC 1.1.99.24) (Alcohol dehydrogenase iron-containing protein 1) (ADHFe1) (Fe-containing alcohol dehydrogenase)	HGNC:16354	27.0466	0.9986	29	10.64	24.7	341.8	0	1	1	31	10.15	24.7	341.2	0	1	1										0		41
ADI1	protein_coding	ENSG00000182551.14	acireductone dioxygenase 1 [Source:HGNC Symbol;Acc:HGNC:30576]	55256	ADI1	acireductone dioxygenase 1	Q9BV57	reviewed	ADI1	ADI1 MTCBP1 HMFT1638	Acireductone dioxygenase (Acireductone dioxygenase (Fe(2+)-requiring)) (ARD') (Fe-ARD) (EC 1.13.11.54) (Acireductone dioxygenase (Ni(2+)-requiring)) (ARD) (Ni-ARD) (EC 1.13.11.53) (Membrane-type 1 matrix metalloproteinase cytoplasmic tail-binding protein 1) (MTCBP-1) (Submergence-induced protein-like factor) (Sip-L)	179	Evidence at protein level	5		ADI1	Acireductone dioxygenase (Acireductone dioxygenase (Fe(2+)-requiring)) (ARD') (Fe-ARD) (EC 1.13.11.54) (Acireductone dioxygenase (Ni(2+)-requiring)) (ARD) (Ni-ARD) (EC 1.13.11.53) (Membrane-type 1 matrix metalloproteinase cytoplasmic tail-binding protein 1) (MTCBP-1) (Submergence-induced protein-like factor) (Sip-L)	HGNC:30576	33.7572	0.9591	4	4	32.4	196.3	0	1	1	4	4	32.4	196.3	0	1	1										0		34
ADIG	protein_coding	ENSG00000182035.13	adipogenin [Source:HGNC Symbol;Acc:HGNC:28606]	149685	ADIG	adipogenin	Q0VDE8	reviewed	ADIG	ADIG	Adipogenin	80	Inferred from homology	3		ADIG	Adipogenin	HGNC:28606	14.4171	0.9983	0	1	4.7	168.8	3	1	0.471976	0	1	4.7	168.8	2	1	0.471976										0
ADIPOQ	protein_coding	ENSG00000181092.10	adiponectin, C1Q and collagen domain containing [Source:HGNC Symbol;Acc:HGNC:13633]	9370	ADIPOQ	adiponectin, C1Q and collagen domain containing	Q15848	reviewed	ADIPOQ	ADIPOQ ACDC ACRP30 APM1 GBP28	Adiponectin (30 kDa adipocyte complement-related protein) (Adipocyte complement-related 30 kDa protein) (ACRP30) (Adipocyte, C1q and collagen domain-containing protein) (Adipose most abundant gene transcript 1 protein) (apM-1) (Gelatin-binding protein)	244	Evidence at protein level	5	CAUTION: The expected hydroxylation of Lys-33 was not identified, probably due to poor representation of the N-terminal peptide in mass fingerprinting. {ECO:0000269|PubMed:16497731}.	ADIPOQ	Adiponectin (30 kDa adipocyte complement-related protein) (Adipocyte complement-related 30 kDa protein) (ACRP30) (Adipocyte, C1q and collagen domain-containing protein) (Adipose most abundant gene transcript 1 protein) (apM-1) (Gelatin-binding protein)	HGNC:13633	16.1496	0.9978	3	1	0.1	177.5	0	1	0.69764	5	1	0.1	177.5	0	1	0.886431										0		19
ADIPOR1	protein_coding	ENSG00000159346.13	adiponectin receptor 1 [Source:HGNC Symbol;Acc:HGNC:24040]	51094	ADIPOR1	adiponectin receptor 1	Q96A54	reviewed	ADIPOR1	ADIPOR1 PAQR1 TESBP1A CGI-45	Adiponectin receptor protein 1 (Progestin and adipoQ receptor family member 1) (Progestin and adipoQ receptor family member I)	375	Evidence at protein level	5		ADIPOR1	Adiponectin receptor protein 1 (Progestin and adipoQ receptor family member 1) (Progestin and adipoQ receptor family member I)	HGNC:24040	26.8088	0.9982	0	5.83	15.4	245.7	11	1	0.886431	0	5.33	15.4	245.7	7	1	1										0		14
ADIPOR2	protein_coding	ENSG00000006831.10	adiponectin receptor 2 [Source:HGNC Symbol;Acc:HGNC:24041]	79602	ADIPOR2	adiponectin receptor 2	Q86V24	reviewed	ADIPOR2	ADIPOR2 PAQR2	Adiponectin receptor protein 2 (Progestin and adipoQ receptor family member 2) (Progestin and adipoQ receptor family member II)	386	Evidence at protein level	5		ADIPOR2	Adiponectin receptor protein 2 (Progestin and adipoQ receptor family member 2) (Progestin and adipoQ receptor family member II)	HGNC:24041	27.4078	1	0	5	16.6	240.6	0	1	0.886431	0	5.75	16.6	240.6	10	1	1										0		10
ADIRF	protein_coding	ENSG00000148671.14	adipogenesis regulatory factor [Source:HGNC Symbol;Acc:HGNC:24043]	10974	ADIRF	adipogenesis regulatory factor	Q15847	reviewed	ADIRF	ADIRF AFRO APM2 C10orf116	Adipogenesis regulatory factor (Adipogenesis factor rich in obesity) (Adipose most abundant gene transcript 2 protein) (Adipose-specific protein 2) (apM-2)	76	Evidence at protein level	4		ADIRF	Adipogenesis regulatory factor (Adipogenesis factor rich in obesity) (Adipose most abundant gene transcript 2 protein) (Adipose-specific protein 2) (apM-2)	HGNC:24043	12.4008	0.8004	0	1.25	10.1	0	0	1	0.471976	0	1.55	10.1	0	0	1	0.471976										0		16
ADISSP	protein_coding	ENSG00000101220.18	adipose secreted signaling protein [Source:HGNC Symbol;Acc:HGNC:15873]	54976	ADISSP	adipose secreted signaling protein	Q9GZN8	reviewed	ADISSP	ADISSP C20orf27	Adipose-secreted signaling protein	174	Evidence at protein level	3		ADISSP	Adipose-secreted signaling protein	HGNC:15873	28.2822	1	0	3.4	21.2	175.3	0	1	1	0	3.4	21.2	175.3	0	1	1										0		20
ADK	protein_coding	ENSG00000156110.15	adenosine kinase [Source:HGNC Symbol;Acc:HGNC:257]	132	ADK	adenosine kinase	P55263	reviewed	ADK	ADK	Adenosine kinase (AK) (EC 2.7.1.20) (Adenosine 5'-phosphotransferase)	362	Evidence at protein level	5		ADK	Adenosine kinase (AK) (EC 2.7.1.20) (Adenosine 5'-phosphotransferase)	HGNC:257	27.5817	0.9706	31	8.41	24.2	257.1	0	1	1	36	8.5	24.3	257.1	0	1	1										0		65
ADM	protein_coding	ENSG00000148926.10	adrenomedullin [Source:HGNC Symbol;Acc:HGNC:259]	133	ADM	adrenomedullin	P35318	reviewed	ADM	ADM AM	Pro-adrenomedullin [Cleaved into: Adrenomedullin (AM); Proadrenomedullin N-20 terminal peptide (ProAM N-terminal 20 peptide) (PAMP) (ProAM-N20)]	185	Evidence at protein level	5		ADM	Pro-adrenomedullin [Cleaved into: Adrenomedullin (AM); Proadrenomedullin N-20 terminal peptide (ProAM N-terminal 20 peptide) (PAMP) (ProAM-N20)]	HGNC:259	19.0217	0.9616	0	2.7	1	105.8	0	1	0.886431	0	1.8	1	105.8	0	1	0.886431										0		13
ADM2	protein_coding	ENSG00000128165.9	adrenomedullin 2 [Source:HGNC Symbol;Acc:HGNC:28898]	79924	ADM2	adrenomedullin 2	Q7Z4H4	reviewed	ADM2	ADM2 AM2	Protein ADM2 (Intermedin) [Cleaved into: Adrenomedullin-2 (AM2) (Intermedin-long) (IMDL); Intermedin-short (IMDS)]	148	Evidence at protein level	5		ADM2	Protein ADM2 (Intermedin) [Cleaved into: Adrenomedullin-2 (AM2) (Intermedin-long) (IMDL); Intermedin-short (IMDS)]	HGNC:28898	4.74375	0.8884	0	0.6	3	29.9	0	1	0.886431	0	0.6	3	29.9	0	1	0.886431										0
ADM5	protein_coding	ENSG00000224420.4	adrenomedullin 5 (putative) [Source:HGNC Symbol;Acc:HGNC:27293]	199800	ADM5	adrenomedullin 5 (putative)	C9JUS6	reviewed	ADM5	ADM5 C19orf76	Putative adrenomedullin-5-like protein	153	Evidence at transcript level	3		ADM5	Putative adrenomedullin-5-like protein	HGNC:27293	-1.473	0.6202	0	0	0.1	0	0	0.9447	0.138643	0	0	0.1	0	0	0.9194	0.138643										0
ADNP	protein_coding	ENSG00000101126.18	activity dependent neuroprotector homeobox [Source:HGNC Symbol;Acc:HGNC:15766]	23394	ADNP	activity dependent neuroprotector homeobox	Q9H2P0	reviewed	ADNP	ADNP ADNP1 KIAA0784	Activity-dependent neuroprotector homeobox protein (Activity-dependent neuroprotective protein)	1102	Evidence at protein level	5		ADNP	Activity-dependent neuroprotector homeobox protein (Activity-dependent neuroprotective protein)	HGNC:15766	18.7413	0.989	15	0	8.7	29.3	0	1	0.69764	11	0	8.7	29.3	0	1	0.886431										0		176
ADNP2	protein_coding	ENSG00000101544.9	ADNP homeobox 2 [Source:HGNC Symbol;Acc:HGNC:23803]	22850	ADNP2	ADNP homeobox 2	Q6IQ32	reviewed	ADNP2	ADNP2 KIAA0863 ZNF508	Activity-dependent neuroprotector homeobox protein 2 (ADNP homeobox protein 2) (Zinc finger protein 508)	1131	Evidence at protein level	4		ADNP2	Activity-dependent neuroprotector homeobox protein 2 (ADNP homeobox protein 2) (Zinc finger protein 508)	HGNC:23803	25.3208	0.8597	23	0	0.8	0	0	1	0.69764	15	0	0.8	0	0	0.6473	0.886431										0		55
ADO	protein_coding	ENSG00000181915.6	2-aminoethanethiol dioxygenase [Source:HGNC Symbol;Acc:HGNC:23506]	84890	ADO	2-aminoethanethiol dioxygenase	Q96SZ5	reviewed	ADO	ADO C10orf22	2-aminoethanethiol dioxygenase (EC 1.13.11.19) (Cysteamine dioxygenase)	270	Evidence at protein level	5		ADO	2-aminoethanethiol dioxygenase (EC 1.13.11.19) (Cysteamine dioxygenase)	HGNC:23506	14.0683	0.9424	3	0.165	6.5	223.2	0	1	0.886431	3	0.165	6.5	223.2	0	1	0.886431										0		27
ADORA1	protein_coding	ENSG00000163485.18	adenosine A1 receptor [Source:HGNC Symbol;Acc:HGNC:262]	134	ADORA1	adenosine A1 receptor	P30542	reviewed	ADORA1	ADORA1	Adenosine receptor A1	326	Evidence at protein level	5		ADORA1	Adenosine receptor A1	HGNC:262	22.352	0.9832	0	1.8	12.1	171.6	10	1	0.886431	0	2.13	12.1	171.6	16	1	0.886431										0		4
ADORA2A	protein_coding	ENSG00000128271.22	adenosine A2a receptor [Source:HGNC Symbol;Acc:HGNC:263]	135	ADORA2A	adenosine A2a receptor	P29274	reviewed	ADORA2A	ADORA2A ADORA2	Adenosine receptor A2a	412	Evidence at protein level	5		ADORA2A	Adenosine receptor A2a	HGNC:263	21.4152	0.897	0	4.66	2.7	200.7	19	1	0.886431	0	2	2.7	200.2	7	1	0.886431										0		7
ADORA2B	protein_coding	ENSG00000170425.4	adenosine A2b receptor [Source:HGNC Symbol;Acc:HGNC:264]	136	ADORA2B	adenosine A2b receptor	P29275	reviewed	ADORA2B	ADORA2B	Adenosine receptor A2b	332	Evidence at protein level	5		ADORA2B	Adenosine receptor A2b	HGNC:264	16.4375	0.9951	0	1.8	5.3	183.9	0	1	0.886431	0	1.8	5.3	183.9	16	1	1										0		2
ADORA3	protein_coding	ENSG00000282608.2	adenosine A3 receptor [Source:HGNC Symbol;Acc:HGNC:268]	140	ADORA3	adenosine A3 receptor	P0DMS8	reviewed	ADORA3	ADORA3	Adenosine receptor A3	318	Evidence at protein level	5		ADORA3	Adenosine receptor A3	HGNC:268	15.0337	0.9991	0	2	13.2	153.8	7	1	0.886431	0	2.75	13.2	153.8	11	1	1										0
ADPGK	protein_coding	ENSG00000159322.18	ADP dependent glucokinase [Source:HGNC Symbol;Acc:HGNC:25250]	83440	ADPGK	ADP dependent glucokinase	Q9BRR6	reviewed	ADPGK	ADPGK PSEC0260	ADP-dependent glucokinase (ADP-GK) (ADPGK) (EC 2.7.1.147) (RbBP-35)	497	Evidence at protein level	5		ADPGK	ADP-dependent glucokinase (ADP-GK) (ADPGK) (EC 2.7.1.147) (RbBP-35)	HGNC:25250	27.0417	0.9589	23	8.05	21.2	456.5	1	1	1	23	8.1	21.2	461.1	0	1	1										0		33
ADPRH	protein_coding	ENSG00000144843.12	ADP-ribosylarginine hydrolase [Source:HGNC Symbol;Acc:HGNC:269]	141	ADPRH	ADP-ribosylarginine hydrolase	P54922	reviewed	ADPRH	ADPRH ARH1	ADP-ribosylhydrolase ARH1 (EC 3.2.2.19) (ADP-ribose-L-arginine cleaving enzyme) ([Protein ADP-ribosylarginine] hydrolase) (ADP-ribosylarginine hydrolase) (hARH1)	357	Evidence at protein level	5		ADPRH	ADP-ribosylhydrolase ARH1 (EC 3.2.2.19) (ADP-ribose-L-arginine cleaving enzyme) ([Protein ADP-ribosylarginine] hydrolase) (ADP-ribosylarginine hydrolase) (hARH1)	HGNC:269	16.122	0.9555	7	3.75	1.3	190	0	1	1	21	3.33	1.3	190	0	1	1										0		30
ADPRHL1	protein_coding	ENSG00000153531.15	ADP-ribosylhydrolase like 1 [Source:HGNC Symbol;Acc:HGNC:21303]	113622	ADPRHL1	ADP-ribosylhydrolase like 1	Q8NDY3	reviewed	ADPRHL1	ADPRHL1 ARH2	Inactive ADP-ribosyltransferase ARH2 (ADP-ribosylhydrolase-like protein 1) ([Protein ADP-ribosylarginine] hydrolase-like protein 1)	354	Evidence at transcript level	3	CAUTION: Although it belongs to the ADP-ribosylglycohydrolase family, lacks the metal-binding and substrate-binding residues, suggesting that it has no hydrolase activity. {ECO:0000250|UniProtKB:Q6AZR2}.	ADPRHL1	Inactive ADP-ribosyltransferase ARH2 (ADP-ribosylhydrolase-like protein 1) ([Protein ADP-ribosylarginine] hydrolase-like protein 1)	HGNC:21303	33.5909	0.8455	0	7.33	33.7	176.5	0	1	1	3	7.33	33.7	176.5	0	1	1										0		98
ADPRM	protein_coding	ENSG00000170222.12	ADP-ribose/CDP-alcohol diphosphatase, manganese dependent [Source:HGNC Symbol;Acc:HGNC:30925]	56985	ADPRM	ADP-ribose/CDP-alcohol diphosphatase, manganese dependent	Q3LIE5	reviewed	ADPRM	ADPRM C17orf48 MDS006 Nbla03831	Manganese-dependent ADP-ribose/CDP-alcohol diphosphatase (EC 3.6.1.13) (EC 3.6.1.16) (EC 3.6.1.53) (ADPRibase-Mn) (CDP-choline phosphohydrolase)	342	Evidence at protein level	4		ADPRM	Manganese-dependent ADP-ribose/CDP-alcohol diphosphatase (EC 3.6.1.13) (EC 3.6.1.16) (EC 3.6.1.53) (ADPRibase-Mn) (CDP-choline phosphohydrolase)	HGNC:30925	17.1288	0.9977	8	4	5.9	43.8	0	1	1	8	3	5.9	43.8	0	1	1										0		6
ADPRS	protein_coding	ENSG00000116863.11	ADP-ribosylserine hydrolase [Source:HGNC Symbol;Acc:HGNC:21304]	54936	ADPRS	ADP-ribosylserine hydrolase	Q9NX46	reviewed	ADPRS	ADPRS ADPRHL2 ARH3	ADP-ribosylhydrolase ARH3 (ADP-ribose glycohydrolase ARH3) (ADP-ribosylhydrolase 3) (O-acetyl-ADP-ribose deacetylase ARH3) (EC 3.5.1.-) (Poly(ADP-ribose) glycohydrolase ARH3) (EC 3.2.1.143) ([Protein ADP-ribosylarginine] hydrolase-like protein 2) ([Protein ADP-ribosylserine] hydrolase) (EC 3.2.2.-)	363	Evidence at protein level	5		ADPRS	ADP-ribosylhydrolase ARH3 (ADP-ribose glycohydrolase ARH3) (ADP-ribosylhydrolase 3) (O-acetyl-ADP-ribose deacetylase ARH3) (EC 3.5.1.-) (Poly(ADP-ribose) glycohydrolase ARH3) (EC 3.2.1.143) ([Protein ADP-ribosylarginine] hydrolase-like protein 2) ([Protein ADP-ribosylserine] hydrolase) (EC 3.2.2.-)	HGNC:21304	25.3312	1	6	6	2.8	220.3	0	1	1	7	6.5	2.8	220.3	0	1	1										0		40
ADRA1A	protein_coding	ENSG00000120907.18	adrenoceptor alpha 1A [Source:HGNC Symbol;Acc:HGNC:277]	148	ADRA1A	adrenoceptor alpha 1A	P35348	reviewed	ADRA1A	ADRA1A ADRA1C	Alpha-1A adrenergic receptor (Alpha-1A adrenoreceptor) (Alpha-1A adrenoceptor) (Alpha-1C adrenergic receptor) (Alpha-adrenergic receptor 1c)	466	Evidence at protein level	5		ADRA1A	Alpha-1A adrenergic receptor (Alpha-1A adrenoreceptor) (Alpha-1A adrenoceptor) (Alpha-1C adrenergic receptor) (Alpha-adrenergic receptor 1c)	HGNC:277	21.793	0.9993	0	0.6	11.2	263.4	12	1	0.886431	0	0.6	11.2	263.3	12	1	0.886431										0		7
ADRA1B	protein_coding	ENSG00000170214.5	adrenoceptor alpha 1B [Source:HGNC Symbol;Acc:HGNC:278]	147	ADRA1B	adrenoceptor alpha 1B	P35368	reviewed	ADRA1B	ADRA1B	Alpha-1B adrenergic receptor (Alpha-1B adrenoreceptor) (Alpha-1B adrenoceptor)	520	Evidence at protein level	5		ADRA1B	Alpha-1B adrenergic receptor (Alpha-1B adrenoreceptor) (Alpha-1B adrenoceptor)	HGNC:278	17.0592	0.9935	0	0.5	8.6	263.4	0	1	0.886431	0	0.4	8.6	263.4	11	1	0.886431										0		9
ADRA1D	protein_coding	ENSG00000171873.8	adrenoceptor alpha 1D [Source:HGNC Symbol;Acc:HGNC:280]	146	ADRA1D	adrenoceptor alpha 1D	P25100	reviewed	ADRA1D	ADRA1D ADRA1A	Alpha-1D adrenergic receptor (Alpha-1A adrenergic receptor) (Alpha-1D adrenoreceptor) (Alpha-1D adrenoceptor) (Alpha-adrenergic receptor 1a)	572	Evidence at protein level	5		ADRA1D	Alpha-1D adrenergic receptor (Alpha-1A adrenergic receptor) (Alpha-1D adrenoreceptor) (Alpha-1D adrenoceptor) (Alpha-adrenergic receptor 1a)	HGNC:280	18.9056	0.9072	0	0.4	3.2	262.7	0	1	0.886431	0	0.4	3.2	262.7	0	1	0.886431										0
ADRA2A	protein_coding	ENSG00000150594.7	adrenoceptor alpha 2A [Source:HGNC Symbol;Acc:HGNC:281]	150	ADRA2A	adrenoceptor alpha 2A	P08913	reviewed	ADRA2A	ADRA2A ADRA2R ADRAR	Alpha-2A adrenergic receptor (Alpha-2 adrenergic receptor subtype C10) (Alpha-2A adrenoreceptor) (Alpha-2A adrenoceptor) (Alpha-2AAR)	465	Evidence at protein level	5	CAUTION: It is uncertain whether Met-1 or Met-16 is the initiator. {ECO:0000305}.	ADRA2A	Alpha-2A adrenergic receptor (Alpha-2 adrenergic receptor subtype C10) (Alpha-2A adrenoreceptor) (Alpha-2A adrenoceptor) (Alpha-2AAR)	HGNC:281	12.7434	0.8631	0	0.5	5.3	244.4	0	1	1	0	0.5	5.3	244.4	0	0.9486	1										0		17
ADRA2B	protein_coding	ENSG00000274286.2	adrenoceptor alpha 2B [Source:HGNC Symbol;Acc:HGNC:282]	151	ADRA2B	adrenoceptor alpha 2B	P18089	reviewed	ADRA2B	ADRA2B ADRA2L1 ADRA2RL1	Alpha-2B adrenergic receptor (Alpha-2 adrenergic receptor subtype C2) (Alpha-2B adrenoreceptor) (Alpha-2B adrenoceptor) (Alpha-2BAR)	450	Evidence at protein level	5		ADRA2B	Alpha-2B adrenergic receptor (Alpha-2 adrenergic receptor subtype C2) (Alpha-2B adrenoreceptor) (Alpha-2B adrenoceptor) (Alpha-2BAR)	HGNC:282	18.9049	0.9865	0	0.6	8.7	239.5	0	1	1	0	0.6	8.7	239.5	0	1	1										0		3
ADRA2C	protein_coding	ENSG00000184160.8	adrenoceptor alpha 2C [Source:HGNC Symbol;Acc:HGNC:283]	152	ADRA2C	adrenoceptor alpha 2C	P18825	reviewed	ADRA2C	ADRA2C ADRA2L2 ADRA2RL2	Alpha-2C adrenergic receptor (Alpha-2 adrenergic receptor subtype C4) (Alpha-2C adrenoreceptor) (Alpha-2C adrenoceptor) (Alpha-2CAR)	462	Evidence at protein level	5		ADRA2C	Alpha-2C adrenergic receptor (Alpha-2 adrenergic receptor subtype C4) (Alpha-2C adrenoreceptor) (Alpha-2C adrenoceptor) (Alpha-2CAR)	HGNC:283	13.1943	0.6806	0	1.48	0.2	239.3	7	0.9288	1	0	0.8	0.2	239.3	0	0.8569	1										0		7
ADRB1	protein_coding	ENSG00000043591.6	adrenoceptor beta 1 [Source:HGNC Symbol;Acc:HGNC:285]	153	ADRB1	adrenoceptor beta 1	P08588	reviewed	ADRB1	ADRB1 ADRB1R B1AR	Beta-1 adrenergic receptor (Beta-1 adrenoreceptor) (Beta-1 adrenoceptor)	477	Evidence at protein level	5		ADRB1	Beta-1 adrenergic receptor (Beta-1 adrenoreceptor) (Beta-1 adrenoceptor)	HGNC:285	10.3784	0.8349	0	0.8	0.6	268.4	0	0.8545	1	0	0.8	0.6	268.4	0	0.7941	1										0		3
ADRB2	protein_coding	ENSG00000169252.6	adrenoceptor beta 2 [Source:HGNC Symbol;Acc:HGNC:286]	154	ADRB2	adrenoceptor beta 2	P07550	reviewed	ADRB2	ADRB2 ADRB2R B2AR	Beta-2 adrenergic receptor (Beta-2 adrenoreceptor) (Beta-2 adrenoceptor)	413	Evidence at protein level	5		ADRB2	Beta-2 adrenergic receptor (Beta-2 adrenoreceptor) (Beta-2 adrenoceptor)	HGNC:286	15.6652	0.9906	0	1	8	233.4	0	1	1	0	1	8	233.4	0	1	1										0		7
ADRB3	protein_coding	ENSG00000188778.6	adrenoceptor beta 3 [Source:HGNC Symbol;Acc:HGNC:288]	155	ADRB3	adrenoceptor beta 3	P13945	reviewed	ADRB3	ADRB3 ADRB3R B3AR	Beta-3 adrenergic receptor (Beta-3 adrenoreceptor) (Beta-3 adrenoceptor)	408	Evidence at protein level	5		ADRB3	Beta-3 adrenergic receptor (Beta-3 adrenoreceptor) (Beta-3 adrenoceptor)	HGNC:288	15.4494	0.935	0	0.64	4.8	215	0	1	1	0	0.64	4.8	215	0	1	1										0
ADRM1	protein_coding	ENSG00000130706.13	ADRM1 26S proteasome ubiquitin receptor [Source:HGNC Symbol;Acc:HGNC:15759]	11047	ADRM1	ADRM1 26S proteasome ubiquitin receptor	Q16186	reviewed	ADRM1	ADRM1 GP110	Proteasomal ubiquitin receptor ADRM1 (110 kDa cell membrane glycoprotein) (Gp110) (Adhesion-regulating molecule 1) (ARM-1) (Proteasome regulatory particle non-ATPase 13) (hRpn13) (Rpn13 homolog)	407	Evidence at protein level	5	CAUTION: Although initially described as a cell membrane glycoprotein, ADRM1 is intracellular and non-glycosylated, and has probably no direct role in cell adhesion. {ECO:0000305}.	ADRM1	Proteasomal ubiquitin receptor ADRM1 (110 kDa cell membrane glycoprotein) (Gp110) (Adhesion-regulating molecule 1) (ARM-1) (Proteasome regulatory particle non-ATPase 13) (hRpn13) (Rpn13 homolog)	HGNC:15759	32.0799	0.9577	0	8.5	20.5	230.2	0	1	1	0	8.5	20.5	230.5	0	1	1										0		35
ADSL	protein_coding	ENSG00000239900.14	adenylosuccinate lyase [Source:HGNC Symbol;Acc:HGNC:291]	158	ADSL	adenylosuccinate lyase	P30566	reviewed	ADSL	ADSL AMPS	Adenylosuccinate lyase (ADSL) (ASL) (EC 4.3.2.2) (Adenylosuccinase) (ASase)	484	Evidence at protein level	5		ADSL	Adenylosuccinate lyase (ADSL) (ASL) (EC 4.3.2.2) (Adenylosuccinase) (ASase)	HGNC:291	35.2596	1	24	13.49	8.5	155.8	0	1	1	24	12.08	8.5	155.6	0	1	1										0		75
ADSS1	protein_coding	ENSG00000185100.12	adenylosuccinate synthase 1 [Source:HGNC Symbol;Acc:HGNC:20093]	122622	ADSS1	adenylosuccinate synthase 1	Q8N142	reviewed	ADSS1	ADSS1 ADSSL1	Adenylosuccinate synthetase isozyme 1 (AMPSase 1) (AdSS 1) (EC 6.3.4.4) (Adenylosuccinate synthetase, basic isozyme) (Adenylosuccinate synthetase, muscle isozyme) (M-type adenylosuccinate synthetase) (Adenylosuccinate synthetase-like 1) (AdSSL1) (IMP--aspartate ligase 1)	457	Evidence at protein level	5		ADSS1	Adenylosuccinate synthetase isozyme 1 (AMPSase 1) (AdSS 1) (EC 6.3.4.4) (Adenylosuccinate synthetase, basic isozyme) (Adenylosuccinate synthetase, muscle isozyme) (M-type adenylosuccinate synthetase) (Adenylosuccinate synthetase-like 1) (AdSSL1) (IMP--aspartate ligase 1)	HGNC:20093	40.5917	0.9572	18	11.33	21.3	599.8	0	1	1	18	11.08	21.3	599.8	0	1	1										0		44
ADSS2	protein_coding	ENSG00000035687.10	adenylosuccinate synthase 2 [Source:HGNC Symbol;Acc:HGNC:292]	159	ADSS2	adenylosuccinate synthase 2	P30520	reviewed	ADSS2	ADSS2 ADSS	Adenylosuccinate synthetase isozyme 2 (AMPSase 2) (AdSS 2) (EC 6.3.4.4) (Adenylosuccinate synthetase, acidic isozyme) (Adenylosuccinate synthetase, liver isozyme) (L-type adenylosuccinate synthetase) (IMP--aspartate ligase 2)	456	Evidence at protein level	5		ADSS2	Adenylosuccinate synthetase isozyme 2 (AMPSase 2) (AdSS 2) (EC 6.3.4.4) (Adenylosuccinate synthetase, acidic isozyme) (Adenylosuccinate synthetase, liver isozyme) (L-type adenylosuccinate synthetase) (IMP--aspartate ligase 2)	HGNC:292	26.4452	1	17	11.25	12	600.1	0	1	1	18	11.5	12	600.1	0	1	1										0		72
ADTRP	protein_coding	ENSG00000111863.13	androgen dependent TFPI regulating protein [Source:HGNC Symbol;Acc:HGNC:21214]	84830	ADTRP	androgen dependent TFPI regulating protein	Q96IZ2	reviewed	ADTRP	ADTRP C6orf105	Androgen-dependent TFPI-regulating protein (Fatty acid esters of hydroxy fatty acids hydrolase ADTRP) (FAHFA hydrolase ADTRP) (EC 3.1.-.-)	230	Evidence at protein level	5		ADTRP	Androgen-dependent TFPI-regulating protein (Fatty acid esters of hydroxy fatty acids hydrolase ADTRP) (FAHFA hydrolase ADTRP) (EC 3.1.-.-)	HGNC:21214	9.53577	0.9931	0	5.83	6.3	214.6	14	1	0.886431	0	5	6.3	214.6	15	1	1										0		1
AEBP1	protein_coding	ENSG00000106624.11	AE binding protein 1 [Source:HGNC Symbol;Acc:HGNC:303]	165	AEBP1	AE binding protein 1	Q8IUX7	reviewed	AEBP1	AEBP1 ACLP	Adipocyte enhancer-binding protein 1 (AE-binding protein 1) (Aortic carboxypeptidase-like protein)	1158	Evidence at protein level	5	CAUTION: Although related to peptidase M14 family, lacks the active site residues and zinc-binding sites, suggesting that it has no carboxypeptidase activity. {ECO:0000305}.	AEBP1	Adipocyte enhancer-binding protein 1 (AE-binding protein 1) (Aortic carboxypeptidase-like protein)	HGNC:303	37.547	0.9985	0	8.7	1	375.9	0	1	0.886431	0	7.45	1	373.9	0	1	1										0		99
AEBP2	protein_coding	ENSG00000139154.16	AE binding protein 2 [Source:HGNC Symbol;Acc:HGNC:24051]	121536	AEBP2	AE binding protein 2	Q6ZN18	reviewed	AEBP2	AEBP2	Zinc finger protein AEBP2 (Adipocyte enhancer-binding protein 2) (AE-binding protein 2)	517	Evidence at protein level	5		AEBP2	Zinc finger protein AEBP2 (Adipocyte enhancer-binding protein 2) (AE-binding protein 2)	HGNC:24051	20.6349	0.9776	12	6.04	5.4	0	0	1	1	12	5.28	5.4	0	0	1	1										0		28
AEN	protein_coding	ENSG00000181026.15	apoptosis enhancing nuclease [Source:HGNC Symbol;Acc:HGNC:25722]	64782	AEN	apoptosis enhancing nuclease	Q8WTP8	reviewed	AEN	AEN ISG20L1 SBBI58	Apoptosis-enhancing nuclease (EC 3.1.-.-) (Interferon-stimulated 20 kDa exonuclease-like 1)	325	Evidence at protein level	5		AEN	Apoptosis-enhancing nuclease (EC 3.1.-.-) (Interferon-stimulated 20 kDa exonuclease-like 1)	HGNC:25722	20.7979	0.8983	8	1.7	6.3	60.9	0	1	0.69764	8	1.7	6.3	60.9	0	1	1										0		20
AFAP1	protein_coding	ENSG00000196526.11	actin filament associated protein 1 [Source:HGNC Symbol;Acc:HGNC:24017]	60312	AFAP1	actin filament associated protein 1	Q8N556	reviewed	AFAP1	AFAP1 AFAP	Actin filament-associated protein 1 (110 kDa actin filament-associated protein) (AFAP-110)	730	Evidence at protein level	5		AFAP1	Actin filament-associated protein 1 (110 kDa actin filament-associated protein) (AFAP-110)	HGNC:24017	34.9032	0.7924	0	1.9	15.5	90.7	0	1	0.886431	0	1.9	15.5	91.9	0	1	0.886431										0		90
AFAP1L1	protein_coding	ENSG00000157510.14	actin filament associated protein 1 like 1 [Source:HGNC Symbol;Acc:HGNC:26714]	134265	AFAP1L1	actin filament associated protein 1 like 1	Q8TED9	reviewed	AFAP1L1	AFAP1L1	Actin filament-associated protein 1-like 1 (AFAP1-like protein 1)	768	Evidence at protein level	5		AFAP1L1	Actin filament-associated protein 1-like 1 (AFAP1-like protein 1)	HGNC:26714	26.1487	1	0	1.2	12.9	69.8	0	1	0.69764	0	1.2	12.9	71.5	0	1	0.886431										0		56
AFAP1L2	protein_coding	ENSG00000169129.16	actin filament associated protein 1 like 2 [Source:HGNC Symbol;Acc:HGNC:25901]	84632	AFAP1L2	actin filament associated protein 1 like 2	Q8N4X5	reviewed	AFAP1L2	AFAP1L2 KIAA1914 XB130	Actin filament-associated protein 1-like 2 (AFAP1-like protein 2)	818	Evidence at protein level	5		AFAP1L2	Actin filament-associated protein 1-like 2 (AFAP1-like protein 2)	HGNC:25901	29.0707	0.9996	0	1.8	3.1	73	0	1	0.471976	0	1.8	3.1	71.6	0	1	0.69764										0		89
AFDN	protein_coding	ENSG00000130396.22	afadin, adherens junction formation factor [Source:HGNC Symbol;Acc:HGNC:7137]	4301	AFDN	afadin, adherens junction formation factor	P55196	reviewed	AFDN	AFDN AF6 MLLT4	Afadin (ALL1-fused gene from chromosome 6 protein) (Protein AF-6) (Afadin adherens junction formation factor)	1824	Evidence at protein level	5		AFDN	Afadin (ALL1-fused gene from chromosome 6 protein) (Protein AF-6) (Afadin adherens junction formation factor)	HGNC:7137	44.4824	0.9372	0	11.99	3.3	355.6	0	1	0.69764	0	11.025	4.3	352	0	1	0.471976										0		263
AFF1	protein_coding	ENSG00000172493.23	ALF transcription elongation factor 1 [Source:HGNC Symbol;Acc:HGNC:7135]	4299	AFF1	ALF transcription elongation factor 1	P51825	reviewed	AFF1	AFF1 AF4 FEL MLLT2 PBM1	AF4/FMR2 family member 1 (ALL1-fused gene from chromosome 4 protein) (Protein AF-4) (Protein FEL) (Proto-oncogene AF4)	1210	Evidence at protein level	5		AFF1	AF4/FMR2 family member 1 (ALL1-fused gene from chromosome 4 protein) (Protein AF-4) (Protein FEL) (Proto-oncogene AF4)	HGNC:7135	33.0548	1	0	4.958	1.3	1586.2	0	1	0.69764	0	4.27	1.3	1586.2	0	1	0.69764										0		86
AFF2	protein_coding	ENSG00000155966.14	ALF transcription elongation factor 2 [Source:HGNC Symbol;Acc:HGNC:3776]	2334	AFF2	ALF transcription elongation factor 2	P51816	reviewed	AFF2	AFF2 FMR2 OX19	AF4/FMR2 family member 2 (Protein FMR-2) (FMR2P) (Protein Ox19)	1311	Evidence at protein level	5		AFF2	AF4/FMR2 family member 2 (Protein FMR-2) (FMR2P) (Protein Ox19)	HGNC:3776	30.3705	0.9996	0	5.66	3.2	1332.5	0	1	0.69764	0	5.66	6.2	1330	0	1	0.886431										0		23
AFF3	protein_coding	ENSG00000144218.21	ALF transcription elongation factor 3 [Source:HGNC Symbol;Acc:HGNC:6473]	3899	AFF3	ALF transcription elongation factor 3	P51826	reviewed	AFF3	AFF3 LAF4	AF4/FMR2 family member 3 (Lymphoid nuclear protein related to AF4) (Protein LAF-4)	1226	Evidence at protein level	5		AFF3	AF4/FMR2 family member 3 (Lymphoid nuclear protein related to AF4) (Protein LAF-4)	HGNC:6473	35.6227	1	0	6.443	3.4	1061.5	0	1	0.69764	0	5.84	3.4	1059.7	0	1	0.886431										0		47
AFF4	protein_coding	ENSG00000072364.13	ALF transcription elongation factor 4 [Source:HGNC Symbol;Acc:HGNC:17869]	27125	AFF4	ALF transcription elongation factor 4	Q9UHB7	reviewed	AFF4	AFF4 AF5Q31 MCEF HSPC092	AF4/FMR2 family member 4 (ALL1-fused gene from chromosome 5q31 protein) (Protein AF-5q31) (Major CDK9 elongation factor-associated protein)	1163	Evidence at protein level	5		AFF4	AF4/FMR2 family member 4 (ALL1-fused gene from chromosome 5q31 protein) (Protein AF-5q31) (Major CDK9 elongation factor-associated protein)	HGNC:17869	19.4674	0.9913	0	6.665	8.9	1383.5	0	1	0.69764	0	6.165	8.9	1383.5	0	1	0.886431										0		134
AFG1L	protein_coding	ENSG00000135537.17	AFG1 like ATPase [Source:HGNC Symbol;Acc:HGNC:16411]	246269	AFG1L	AFG1 like ATPase	Q8WV93	reviewed	AFG1L	AFG1L AFG1 LACE1	AFG1-like ATPase (Lactation elevated protein 1) (EC 3.6.-.-) (Protein AFG1 homolog)	481	Evidence at protein level	5		AFG1L	AFG1-like ATPase (Lactation elevated protein 1) (EC 3.6.-.-) (Protein AFG1 homolog)	HGNC:16411	29.0361	0.9949	7	0	9.9	355	0	1	1	10	0	9.9	355.3	0	1	1										0		34
AFG2A	protein_coding	ENSG00000145375.9	AFG2 AAA ATPase homolog A [Source:HGNC Symbol;Acc:HGNC:18119]	166378	AFG2A	AFG2 AAA ATPase homolog A	Q8NB90	reviewed	AFG2A	AFG2A SPAF SPATA5	ATPase family gene 2 protein homolog A (EC 3.6.4.10) (AFG2 AAA ATPase homolog A) (Ribosome biogenesis protein SPATA5) (Spermatogenesis-associated factor protein) (Spermatogenesis-associated protein 5)	893	Evidence at protein level	5		AFG2A	ATPase family gene 2 protein homolog A (EC 3.6.4.10) (AFG2 AAA ATPase homolog A) (Ribosome biogenesis protein SPATA5) (Spermatogenesis-associated factor protein) (Spermatogenesis-associated protein 5)	HGNC:18119	16.056	0.8877	25	8.43	6.6	296.2	0	1	1	29	8.43	6.6	297.4	0	1	1										0		113
AFG2B	protein_coding	ENSG00000171763.20	AFG2 AAA ATPase homolog B [Source:HGNC Symbol;Acc:HGNC:28762]	79029	AFG2B	AFG2 AAA ATPase homolog B	Q9BVQ7	reviewed	AFG2B	AFG2B SPATA5L1	ATPase family gene 2 protein homolog B (EC 3.6.4.10) (AFG2 AAA ATPase homolog B) (Ribosome biogenesis protein SPATA5L1) (Spermatogenesis-associated protein 5-like protein 1)	753	Evidence at protein level	5		AFG2B	ATPase family gene 2 protein homolog B (EC 3.6.4.10) (AFG2 AAA ATPase homolog B) (Ribosome biogenesis protein SPATA5L1) (Spermatogenesis-associated protein 5-like protein 1)	HGNC:28762	23.5628	0.9445	30	6	5.4	258.1	0	1	1	28	5.6	5.4	258.1	0	1	1										0		70
AFG3L2	protein_coding	ENSG00000141385.12	AFG3 like matrix AAA peptidase subunit 2 [Source:HGNC Symbol;Acc:HGNC:315]	10939	AFG3L2	AFG3 like matrix AAA peptidase subunit 2	Q9Y4W6	reviewed	AFG3L2	AFG3L2	AFG3-like protein 2 (EC 3.4.24.-) (Paraplegin-like protein)	797	Evidence at protein level	5		AFG3L2	AFG3-like protein 2 (EC 3.4.24.-) (Paraplegin-like protein)	HGNC:315	39.2836	0.9931	18	12.88	0.8	436.3	3	1	1	14	12.55	0.8	432.2	2	1	1										0		131
AFM	protein_coding	ENSG00000079557.5	afamin [Source:HGNC Symbol;Acc:HGNC:316]	173	AFM	afamin	P43652	reviewed	AFM	AFM ALB2 ALBA	Afamin (Alpha-albumin) (Alpha-Alb)	599	Evidence at protein level	5		AFM	Afamin (Alpha-albumin) (Alpha-Alb)	HGNC:316	7.72761	0.95	0	11.83	1.3	516	0	1	0.886431	0	13.07	1.3	518.1	0	1	0.886431										0		126
AFMID	protein_coding	ENSG00000183077.16	arylformamidase [Source:HGNC Symbol;Acc:HGNC:20910]	125061	AFMID	arylformamidase	Q63HM1	reviewed	AFMID	AFMID	Kynurenine formamidase (KFA) (KFase) (EC 3.5.1.9) (Arylformamidase) (N-formylkynurenine formamidase) (FKF)	303	Evidence at protein level	4		AFMID	Kynurenine formamidase (KFA) (KFase) (EC 3.5.1.9) (Arylformamidase) (N-formylkynurenine formamidase) (FKF)	HGNC:20910	28.1675	0.9541	9	8.34	1.6	22.3	0	1	1	7	8.61	1.6	22.3	0	1	1										0		16
AFP	protein_coding	ENSG00000081051.8	alpha fetoprotein [Source:HGNC Symbol;Acc:HGNC:317]	174	AFP	alpha fetoprotein	P02771	reviewed	AFP	AFP HPAFP	Alpha-fetoprotein (Alpha-1-fetoprotein) (Alpha-fetoglobulin)	609	Evidence at protein level	5		AFP	Alpha-fetoprotein (Alpha-1-fetoprotein) (Alpha-fetoglobulin)	HGNC:317	19.6894	0.9896	0	9.34	9	507.7	0	1	0.886431	0	9.24	9	509.4	0	1	0.886431										0		101
AFTPH	protein_coding	ENSG00000119844.17	aftiphilin [Source:HGNC Symbol;Acc:HGNC:25951]	54812	AFTPH	aftiphilin	Q6ULP2	reviewed	AFTPH	AFTPH AFTH	Aftiphilin	936	Evidence at protein level	5		AFTPH	Aftiphilin	HGNC:25951	20.0354	0.9996	0	1.1	7.6	73.1	0	1	1	0	1.1	7.6	72.3	0	1	1										0		92
AGA	protein_coding	ENSG00000038002.9	aspartylglucosaminidase [Source:HGNC Symbol;Acc:HGNC:318]	175	AGA	aspartylglucosaminidase	P20933	reviewed	AGA	AGA	N(4)-(beta-N-acetylglucosaminyl)-L-asparaginase (EC 3.5.1.26) (Aspartylglucosaminidase) (Glycosylasparaginase) (N4-(N-acetyl-beta-glucosaminyl)-L-asparagine amidase) [Cleaved into: Glycosylasparaginase alpha chain; Glycosylasparaginase beta chain]	346	Evidence at protein level	5		AGA	N(4)-(beta-N-acetylglucosaminyl)-L-asparaginase (EC 3.5.1.26) (Aspartylglucosaminidase) (Glycosylasparaginase) (N4-(N-acetyl-beta-glucosaminyl)-L-asparagine amidase) [Cleaved into: Glycosylasparaginase alpha chain; Glycosylasparaginase beta chain]	HGNC:318	51.7703	0.9821	9	9.01	6.4	300.2	0	1	1	10	8.43	6.4	300.2	0	1	1										0		26
AGAP1	protein_coding	ENSG00000157985.20	ArfGAP with GTPase domain, ankyrin repeat and PH domain 1 [Source:HGNC Symbol;Acc:HGNC:16922]	116987	AGAP1	ArfGAP with GTPase domain, ankyrin repeat and PH domain 1	Q9UPQ3	reviewed	AGAP1	AGAP1 CENTG2 KIAA1099	Arf-GAP with GTPase, ANK repeat and PH domain-containing protein 1 (AGAP-1) (Centaurin-gamma-2) (Cnt-g2) (GTP-binding and GTPase-activating protein 1) (GGAP1)	857	Evidence at protein level	5		AGAP1	Arf-GAP with GTPase, ANK repeat and PH domain-containing protein 1 (AGAP-1) (Centaurin-gamma-2) (Cnt-g2) (GTP-binding and GTPase-activating protein 1) (GGAP1)	HGNC:16922	39.0147	0.9442	20	9.31	10.8	263.6	0	1	0.69764	22	8.98	10.8	266.4	0	1	0.886431										0		92
AGAP2	protein_coding	ENSG00000135439.12	ArfGAP with GTPase domain, ankyrin repeat and PH domain 2 [Source:HGNC Symbol;Acc:HGNC:16921]	116986	AGAP2	ArfGAP with GTPase domain, ankyrin repeat and PH domain 2	Q99490	reviewed	AGAP2	AGAP2 CENTG1 KIAA0167	Arf-GAP with GTPase, ANK repeat and PH domain-containing protein 2 (AGAP-2) (Centaurin-gamma-1) (Cnt-g1) (GTP-binding and GTPase-activating protein 2) (GGAP2) (Phosphatidylinositol 3-kinase enhancer) (PIKE)	1192	Evidence at protein level	5		AGAP2	Arf-GAP with GTPase, ANK repeat and PH domain-containing protein 2 (AGAP-2) (Centaurin-gamma-1) (Cnt-g1) (GTP-binding and GTPase-activating protein 2) (GGAP2) (Phosphatidylinositol 3-kinase enhancer) (PIKE)	HGNC:16921	32.3904	0.9792	29	9.55	6.3	220.4	0	1	0.886431	20	9.45	8.5	220.4	0	1	0.886431										0		87
AGAP3	protein_coding	ENSG00000133612.20	ArfGAP with GTPase domain, ankyrin repeat and PH domain 3 [Source:HGNC Symbol;Acc:HGNC:16923]	116988	AGAP3	ArfGAP with GTPase domain, ankyrin repeat and PH domain 3	Q96P47	reviewed	AGAP3	AGAP3 CENTG3	Arf-GAP with GTPase, ANK repeat and PH domain-containing protein 3 (AGAP-3) (CRAM-associated GTPase) (CRAG) (Centaurin-gamma-3) (Cnt-g3) (MR1-interacting protein) (MRIP-1)	875	Evidence at protein level	5		AGAP3	Arf-GAP with GTPase, ANK repeat and PH domain-containing protein 3 (AGAP-3) (CRAM-associated GTPase) (CRAG) (Centaurin-gamma-3) (Cnt-g3) (MR1-interacting protein) (MRIP-1)	HGNC:16923	35.4344	0.9091	22	11.64	0.3	220	0	1	0.886431	19	10.785	2.2	262.5	0	0.906	1										0		78
AGAP4	protein_coding	ENSG00000188234.15	ArfGAP with GTPase domain, ankyrin repeat and PH domain 4 [Source:HGNC Symbol;Acc:HGNC:23459]	119016	AGAP4	ArfGAP with GTPase domain, ankyrin repeat and PH domain 4	Q96P64	reviewed	AGAP4	AGAP4 AGAP8 CTGLF1 CTGLF5 MRIP2	Arf-GAP with GTPase, ANK repeat and PH domain-containing protein 4 (AGAP-4) (Centaurin-gamma-like family member 1) (Centaurin-gamma-like family member 5)	663	Evidence at transcript level	3		AGAP4	Arf-GAP with GTPase, ANK repeat and PH domain-containing protein 4 (AGAP-4) (Centaurin-gamma-like family member 1) (Centaurin-gamma-like family member 5)	HGNC:23459	2.25905	0.71	4	0.2	0.1	167.9	0	1	0.69764	4	0.2	0.1	168	0	0.8515	1										0		1
AGAP5	protein_coding	ENSG00000172650.15	ArfGAP with GTPase domain, ankyrin repeat and PH domain 5 [Source:HGNC Symbol;Acc:HGNC:23467]	729092	AGAP5	ArfGAP with GTPase domain, ankyrin repeat and PH domain 5	A6NIR3	reviewed	AGAP5	AGAP5 CTGLF2	Arf-GAP with GTPase, ANK repeat and PH domain-containing protein 5 (AGAP-5) (Centaurin-gamma-like family member 2)	686	Evidence at transcript level	3		AGAP5	Arf-GAP with GTPase, ANK repeat and PH domain-containing protein 5 (AGAP-5) (Centaurin-gamma-like family member 2)	HGNC:23467	4.77678	0.7101	3	0.16	0.1	157.1	0	0.9896	0.69764	3	0.16	0.1	157	0	1	0.69764										0
AGAP6	protein_coding	ENSG00000204149.16	ArfGAP with GTPase domain, ankyrin repeat and PH domain 6 [Source:HGNC Symbol;Acc:HGNC:23466]	414189	AGAP6	ArfGAP with GTPase domain, ankyrin repeat and PH domain 6	Q5VW22	reviewed	AGAP6	AGAP6 CTGLF3	Arf-GAP with GTPase, ANK repeat and PH domain-containing protein 6 (AGAP-6) (Centaurin-gamma-like family member 3)	663	Evidence at transcript level	3		AGAP6	Arf-GAP with GTPase, ANK repeat and PH domain-containing protein 6 (AGAP-6) (Centaurin-gamma-like family member 3)	HGNC:23466	4.03494	0.7048	4	0.16	0.1	165.1	0	0.9803	0.69764	4	0.16	0.1	164.9	0	1	0.69764										0
AGAP9	protein_coding	ENSG00000204172.12	ArfGAP with GTPase domain, ankyrin repeat and PH domain 9 [Source:HGNC Symbol;Acc:HGNC:23463]	642517	AGAP9	ArfGAP with GTPase domain, ankyrin repeat and PH domain 9	Q5VTM2	reviewed	AGAP9	AGAP9 CTGLF6	Arf-GAP with GTPase, ANK repeat and PH domain-containing protein 9 (AGAP-9) (Centaurin-gamma-like family member 6)	703	Inferred from homology	3		AGAP9	Arf-GAP with GTPase, ANK repeat and PH domain-containing protein 9 (AGAP-9) (Centaurin-gamma-like family member 6)	HGNC:23463	5.19263	0.6906	4	0.2	0	124.7	0	1	0.69764	4	0.2	0	124.7	0	1	0.69764										0
AGBL1	protein_coding	ENSG00000273540.5	AGBL carboxypeptidase 1 [Source:HGNC Symbol;Acc:HGNC:26504]	123624	AGBL1	AGBL carboxypeptidase 1	Q96MI9	reviewed	AGBL1	AGBL1 CCP4	Cytosolic carboxypeptidase 4 (EC 3.4.17.-) (EC 3.4.17.24) (ATP/GTP-binding protein-like 1) (Protein deglutamylase CCP4)	1112	Evidence at protein level	5		AGBL1	Cytosolic carboxypeptidase 4 (EC 3.4.17.-) (EC 3.4.17.24) (ATP/GTP-binding protein-like 1) (Protein deglutamylase CCP4)	HGNC:26504	27.1293	0.9706	2	5.242	1.2	42.2	0	1	0.886431	2	5.75	1.8	42.3	0	1	1										0		8
AGBL2	protein_coding	ENSG00000165923.17	AGBL carboxypeptidase 2 [Source:HGNC Symbol;Acc:HGNC:26296]	79841	AGBL2	AGBL carboxypeptidase 2	Q5U5Z8	reviewed	AGBL2	AGBL2 CCP2	Cytosolic carboxypeptidase 2 (EC 3.4.17.-) (ATP/GTP-binding protein-like 2) (Protein deglutamylase CCP2)	902	Evidence at protein level	5	CAUTION: Was initially shown to catalyze the removal of carboxy-terminus tyrosine from alpha-tubulin (PubMed:21303978). However, later studies did not identified any detyrosinase or deglycylase activities from the carboxy-terminus of tubulin (By similarity). {ECO:0000250|UniProtKB:Q8CDK2, ECO:0000269|PubMed:21303978}.; CAUTION: Was originally thought to have detyrosinating activity from C-termina…	AGBL2	Cytosolic carboxypeptidase 2 (EC 3.4.17.-) (ATP/GTP-binding protein-like 2) (Protein deglutamylase CCP2)	HGNC:26296	28.4432	0.9909	5	9.93	0.8	67.5	0	1	0.637168	7	7.6	0.8	67.3	0	1	1										0
AGBL3	protein_coding	ENSG00000146856.14	AGBL carboxypeptidase 3 [Source:HGNC Symbol;Acc:HGNC:27981]	340351	AGBL3	AGBL carboxypeptidase 3	Q8NEM8	reviewed	AGBL3	AGBL3 CCP3	Cytosolic carboxypeptidase 3 (EC 3.4.17.-) (ATP/GTP-binding protein-like 3) (Protein deglutamylase CCP3)	1001	Evidence at transcript level	5		AGBL3	Cytosolic carboxypeptidase 3 (EC 3.4.17.-) (ATP/GTP-binding protein-like 3) (Protein deglutamylase CCP3)	HGNC:27981	20.0856	0.9725	6	5.5	2.7	62.9	0	1	1	9	5.5	2.7	63.1	0	1	1										0
AGBL4	protein_coding	ENSG00000186094.18	AGBL carboxypeptidase 4 [Source:HGNC Symbol;Acc:HGNC:25892]	84871	AGBL4	AGBL carboxypeptidase 4	Q5VU57	reviewed	AGBL4	AGBL4 CCP6	Cytosolic carboxypeptidase 6 (EC 3.4.17.24) (ATP/GTP-binding protein-like 4) (Protein deglutamylase CCP6)	503	Evidence at transcript level	5		AGBL4	Cytosolic carboxypeptidase 6 (EC 3.4.17.24) (ATP/GTP-binding protein-like 4) (Protein deglutamylase CCP6)	HGNC:25892	28.0364	0.9967	6	11.25	7.4	85.2	0	1	1	7	10.5	7.4	85.3	0	1	1										0		7
AGBL5	protein_coding	ENSG00000084693.16	AGBL carboxypeptidase 5 [Source:HGNC Symbol;Acc:HGNC:26147]	60509	AGBL5	AGBL carboxypeptidase 5	Q8NDL9	reviewed	AGBL5	AGBL5 CCP5	Cytosolic carboxypeptidase-like protein 5 (EC 3.4.17.-) (EC 3.4.17.24) (ATP/GTP-binding protein-like 5) (Protein deglutamylase CCP5)	886	Evidence at protein level	5		AGBL5	Cytosolic carboxypeptidase-like protein 5 (EC 3.4.17.-) (EC 3.4.17.24) (ATP/GTP-binding protein-like 5) (Protein deglutamylase CCP5)	HGNC:26147	23.5217	0.9997	6	2.916	6.4	43.4	0	1	1	6	1.85	6.4	43.4	0	1	1										0		13
AGER	protein_coding	ENSG00000204305.16	advanced glycosylation end-product specific receptor [Source:HGNC Symbol;Acc:HGNC:320]	177	AGER	advanced glycosylation end-product specific receptor	Q15109	reviewed	AGER	AGER RAGE	Advanced glycosylation end product-specific receptor (Receptor for advanced glycosylation end products)	404	Evidence at protein level	5		AGER	Advanced glycosylation end product-specific receptor (Receptor for advanced glycosylation end products)	HGNC:320	21.8664	0.9692	0	8.56	6.8	154.9	1	1	0.69764	0	8.428	6.8	153.1	0	1	0.886431										0		29
AGFG1	protein_coding	ENSG00000173744.18	ArfGAP with FG repeats 1 [Source:HGNC Symbol;Acc:HGNC:5175]	3267	AGFG1	ArfGAP with FG repeats 1	P52594	reviewed	AGFG1	AGFG1 HRB RAB RIP	Arf-GAP domain and FG repeat-containing protein 1 (HIV-1 Rev-binding protein) (Nucleoporin-like protein RIP) (Rev-interacting protein) (Rev/Rex activation domain-binding protein)	562	Evidence at protein level	5		AGFG1	Arf-GAP domain and FG repeat-containing protein 1 (HIV-1 Rev-binding protein) (Nucleoporin-like protein RIP) (Rev-interacting protein) (Rev/Rex activation domain-binding protein)	HGNC:5175	24.7275	0.9897	4	3.8	12.9	98.5	0	1	0.610619	4	3.8	12.9	98.5	0	1	0.886431										0		45
AGFG2	protein_coding	ENSG00000106351.13	ArfGAP with FG repeats 2 [Source:HGNC Symbol;Acc:HGNC:5177]	3268	AGFG2	ArfGAP with FG repeats 2	O95081	reviewed	AGFG2	AGFG2 HRBL RABR	Arf-GAP domain and FG repeat-containing protein 2 (HIV-1 Rev-binding protein-like protein) (Rev/Rex activation domain-binding protein related) (RAB-R)	481	Evidence at protein level	3		AGFG2	Arf-GAP domain and FG repeat-containing protein 2 (HIV-1 Rev-binding protein-like protein) (Rev/Rex activation domain-binding protein related) (RAB-R)	HGNC:5177	24.6602	0.9787	4	3.2	5	84.5	0	1	0.69764	4	3.2	5	84.5	0	1	0.886431										0		29
AGGF1	protein_coding	ENSG00000164252.13	angiogenic factor with G-patch and FHA domains 1 [Source:HGNC Symbol;Acc:HGNC:24684]	55109	AGGF1	angiogenic factor with G-patch and FHA domains 1	Q8N302	reviewed	AGGF1	AGGF1 GPATC7 GPATCH7 VG5Q	Angiogenic factor with G patch and FHA domains 1 (Angiogenic factor VG5Q) (hVG5Q) (G patch domain-containing protein 7) (Vasculogenesis gene on 5q protein)	714	Evidence at protein level	5		AGGF1	Angiogenic factor with G patch and FHA domains 1 (Angiogenic factor VG5Q) (hVG5Q) (G patch domain-containing protein 7) (Vasculogenesis gene on 5q protein)	HGNC:24684	22.88	0.9948	0	1.379	0.2	101.5	0	1	1	0	1.379	0.2	101.5	0	1	1										0		54
AGK	protein_coding	ENSG00000006530.18	acylglycerol kinase [Source:HGNC Symbol;Acc:HGNC:21869]	55750	AGK	acylglycerol kinase	Q53H12	reviewed	AGK	AGK MULK	Acylglycerol kinase, mitochondrial (hAGK) (EC 2.7.1.107) (EC 2.7.1.138) (EC 2.7.1.94) (Multiple substrate lipid kinase) (HsMuLK) (MuLK) (Multi-substrate lipid kinase)	422	Evidence at protein level	5	CAUTION: According to a report, the N-terminal hydrophobic region forms a transmembrane region that crosses the mitochondrion inner membrane (PubMed:28712726). According to another report, the N-terminal hydrophobic region associates with the membrane without crossing it (PubMed:28712724). {ECO:0000269|PubMed:28712724, ECO:0000269|PubMed:28712726}.	AGK	Acylglycerol kinase, mitochondrial (hAGK) (EC 2.7.1.107) (EC 2.7.1.138) (EC 2.7.1.94) (Multiple substrate lipid kinase) (HsMuLK) (MuLK) (Multi-substrate lipid kinase)	HGNC:21869	28.4693	1	10	9.8375	8.5	90.7	0	1	1	10	9.03	8.5	88.9	0	1	1										0		63
AGL	protein_coding	ENSG00000162688.17	amylo-alpha-1, 6-glucosidase, 4-alpha-glucanotransferase [Source:HGNC Symbol;Acc:HGNC:321]	178	AGL	amylo-alpha-1, 6-glucosidase, 4-alpha-glucanotransferase	P35573	reviewed	AGL	AGL GDE	Glycogen debranching enzyme (Glycogen debrancher) [Includes: 4-alpha-glucanotransferase (EC 2.4.1.25) (Oligo-1,4-1,4-glucantransferase); Amylo-alpha-1,6-glucosidase (Amylo-1,6-glucosidase) (EC 3.2.1.33) (Dextrin 6-alpha-D-glucosidase)]	1532	Evidence at protein level	5		AGL	Glycogen debranching enzyme (Glycogen debrancher) [Includes: 4-alpha-glucanotransferase (EC 2.4.1.25) (Oligo-1,4-1,4-glucantransferase); Amylo-alpha-1,6-glucosidase (Amylo-1,6-glucosidase) (EC 3.2.1.33) (Dextrin 6-alpha-D-glucosidase)]	HGNC:321	31.6198	0.9783	3	22.99	31.5	1367.9	0	1	1	3	22.99	31.5	1370.6	0	1	1										0		228
AGMAT	protein_coding	ENSG00000116771.6	agmatinase [Source:HGNC Symbol;Acc:HGNC:18407]	79814	AGMAT	agmatinase (putative)	Q9BSE5	reviewed	AGMAT	AGMAT GDAH	Guanidino acid hydrolase, mitochondrial (EC 3.5.3.-) (Arginase, mitochondrial) (EC 3.5.3.1) (Guanidinobutyrase, mitochondrial) (EC 3.5.3.7) (Guanidinopropionase, mitochondrial) (EC 3.5.3.17)	352	Evidence at protein level	5	CAUTION: Initially proposed to function as agmatinase but this activity was not proved when using the purified enzyme. A recent study showed that it rather functions as a guanidino acid hydrolase. {ECO:0000269|PubMed:11804860, ECO:0000269|PubMed:11914032, ECO:0000269|PubMed:36543883}.	AGMAT	Guanidino acid hydrolase, mitochondrial (EC 3.5.3.-) (Arginase, mitochondrial) (EC 3.5.3.1) (Guanidinobutyrase, mitochondrial) (EC 3.5.3.7) (Guanidinopropionase, mitochondrial) (EC 3.5.3.17)	HGNC:18407	29.1788	1	6	6	6.9	305.7	0	1	1	7	6	6.9	305.7	0	1	1										0		32
AGMO	protein_coding	ENSG00000187546.14	alkylglycerol monooxygenase [Source:HGNC Symbol;Acc:HGNC:33784]	392636	AGMO	alkylglycerol monooxygenase	Q6ZNB7	reviewed	AGMO	AGMO TMEM195	Alkylglycerol monooxygenase (EC 1.14.16.5) (Transmembrane protein 195)	445	Evidence at protein level	5		AGMO	Alkylglycerol monooxygenase (EC 1.14.16.5) (Transmembrane protein 195)	HGNC:33784	10.4842	0.9982	0	12	10	94.5	9	1	1	0	11.75	10	94.7	12	1	1										0		16
AGO1	protein_coding	ENSG00000092847.14	argonaute RISC component 1 [Source:HGNC Symbol;Acc:HGNC:3262]	26523	AGO1	argonaute RISC component 1	Q9UL18	reviewed	AGO1	AGO1 EIF2C1	Protein argonaute-1 (Argonaute1) (hAgo1) (Argonaute RISC catalytic component 1) (Eukaryotic translation initiation factor 2C 1) (eIF-2C 1) (eIF2C 1) (Putative RNA-binding protein Q99)	857	Evidence at protein level	5		AGO1	Protein argonaute-1 (Argonaute1) (hAgo1) (Argonaute RISC catalytic component 1) (Eukaryotic translation initiation factor 2C 1) (eIF-2C 1) (eIF2C 1) (Putative RNA-binding protein Q99)	HGNC:3262	20.665	1	7	16.85	29.3	830.4	0	1	0.886431	20	16.35	29.3	825.4	0	1	0.886431										0		69
AGO2	protein_coding	ENSG00000123908.12	argonaute RISC catalytic component 2 [Source:HGNC Symbol;Acc:HGNC:3263]	27161	AGO2	argonaute RISC catalytic component 2	Q9UKV8	reviewed	AGO2	AGO2 EIF2C2	Protein argonaute-2 (Argonaute2) (hAgo2) (EC 3.1.26.n2) (Argonaute RISC catalytic component 2) (Eukaryotic translation initiation factor 2C 2) (eIF-2C 2) (eIF2C 2) (PAZ Piwi domain protein) (PPD) (Protein slicer)	859	Evidence at protein level	5		AGO2	Protein argonaute-2 (Argonaute2) (hAgo2) (EC 3.1.26.n2) (Argonaute RISC catalytic component 2) (Eukaryotic translation initiation factor 2C 2) (eIF-2C 2) (eIF2C 2) (PAZ Piwi domain protein) (PPD) (Protein slicer)	HGNC:3263	40.1918	0.9856	5	18.7	8	822.5	0	1	0.886431	23	16.96	8	822.7	0	1	0.886431										0		103
AGO3	protein_coding	ENSG00000126070.20	argonaute RISC catalytic component 3 [Source:HGNC Symbol;Acc:HGNC:18421]	192669	AGO3	argonaute RISC catalytic component 3	Q9H9G7	reviewed	AGO3	AGO3 EIF2C3	Protein argonaute-3 (Argonaute3) (hAgo3) (EC 3.1.26.n2) (Argonaute RISC catalytic component 3) (Eukaryotic translation initiation factor 2C 3) (eIF-2C 3) (eIF2C 3)	860	Evidence at protein level	5		AGO3	Protein argonaute-3 (Argonaute3) (hAgo3) (EC 3.1.26.n2) (Argonaute RISC catalytic component 3) (Eukaryotic translation initiation factor 2C 3) (eIF-2C 3) (eIF2C 3)	HGNC:18421	24.936	1	5	16	30.6	807.2	0	1	0.886431	23	16.33	30.6	804	0	1	0.886431										0		68
AGO4	protein_coding	ENSG00000134698.11	argonaute RISC component 4 [Source:HGNC Symbol;Acc:HGNC:18424]	192670	AGO4	argonaute RISC component 4	Q9HCK5	reviewed	AGO4	AGO4 EIF2C4 KIAA1567	Protein argonaute-4 (Argonaute4) (hAgo4) (Argonaute RISC catalytic component 4) (Eukaryotic translation initiation factor 2C 4) (eIF-2C 4) (eIF2C 4)	861	Evidence at protein level	5		AGO4	Protein argonaute-4 (Argonaute4) (hAgo4) (Argonaute RISC catalytic component 4) (Eukaryotic translation initiation factor 2C 4) (eIF-2C 4) (eIF2C 4)	HGNC:18424	25.7297	0.9574	5	14.716	28.7	799	0	1	0.69764	19	14.716	28.7	807.2	0	1	0.886431										0		63
AGPAT1	protein_coding	ENSG00000204310.13	1-acylglycerol-3-phosphate O-acyltransferase 1 [Source:HGNC Symbol;Acc:HGNC:324]	10554	AGPAT1	1-acylglycerol-3-phosphate O-acyltransferase 1	Q99943	reviewed	AGPAT1	AGPAT1 G15	1-acyl-sn-glycerol-3-phosphate acyltransferase alpha (EC 2.3.1.51) (1-acylglycerol-3-phosphate O-acyltransferase 1) (1-AGP acyltransferase 1) (1-AGPAT 1) (Lysophosphatidic acid acyltransferase alpha) (LPAAT-alpha) (Protein G15)	283	Evidence at protein level	5		AGPAT1	1-acyl-sn-glycerol-3-phosphate acyltransferase alpha (EC 2.3.1.51) (1-acylglycerol-3-phosphate O-acyltransferase 1) (1-AGP acyltransferase 1) (1-AGPAT 1) (Lysophosphatidic acid acyltransferase alpha) (LPAAT-alpha) (Protein G15)	HGNC:324	25.8948	1	2	5.75	9.7	115.6	0	1	0.886431	2	5.75	9.7	115.6	1	1	1										0		21
AGPAT2	protein_coding	ENSG00000169692.14	1-acylglycerol-3-phosphate O-acyltransferase 2 [Source:HGNC Symbol;Acc:HGNC:325]	10555	AGPAT2	1-acylglycerol-3-phosphate O-acyltransferase 2	O15120	reviewed	AGPAT2	AGPAT2	1-acyl-sn-glycerol-3-phosphate acyltransferase beta (EC 2.3.1.51) (1-acylglycerol-3-phosphate O-acyltransferase 2) (1-AGP acyltransferase 2) (1-AGPAT 2) (Lysophosphatidic acid acyltransferase beta) (LPAAT-beta)	278	Evidence at protein level	5		AGPAT2	1-acyl-sn-glycerol-3-phosphate acyltransferase beta (EC 2.3.1.51) (1-acylglycerol-3-phosphate O-acyltransferase 2) (1-AGP acyltransferase 2) (1-AGPAT 2) (Lysophosphatidic acid acyltransferase beta) (LPAAT-beta)	HGNC:325	26.5733	0.8267	2	5.75	5.9	115.8	0	1	0.69764	2	5.75	5.9	115.8	0	1	1										0		19
AGPAT3	protein_coding	ENSG00000160216.21	1-acylglycerol-3-phosphate O-acyltransferase 3 [Source:HGNC Symbol;Acc:HGNC:326]	56894	AGPAT3	1-acylglycerol-3-phosphate O-acyltransferase 3	Q9NRZ7	reviewed	AGPAT3	AGPAT3 LPAAT3 UNQ759/PRO1490	1-acyl-sn-glycerol-3-phosphate acyltransferase gamma (EC 2.3.1.51) (1-acylglycerol-3-phosphate O-acyltransferase 3) (1-AGP acyltransferase 3) (1-AGPAT 3) (Lysophosphatidic acid acyltransferase gamma) (LPAAT-gamma)	376	Evidence at protein level	5		AGPAT3	1-acyl-sn-glycerol-3-phosphate acyltransferase gamma (EC 2.3.1.51) (1-acylglycerol-3-phosphate O-acyltransferase 3) (1-AGP acyltransferase 3) (1-AGPAT 3) (Lysophosphatidic acid acyltransferase gamma) (LPAAT-gamma)	HGNC:326	25.9211	0.8499	0	9.5	35.3	144.5	4	1	0.886431	0	8.25	35.3	144.2	9	1	1										0		38
AGPAT4	protein_coding	ENSG00000026652.15	1-acylglycerol-3-phosphate O-acyltransferase 4 [Source:HGNC Symbol;Acc:HGNC:20885]	56895	AGPAT4	1-acylglycerol-3-phosphate O-acyltransferase 4	Q9NRZ5	reviewed	AGPAT4	AGPAT4 UNQ499/PRO1016	1-acyl-sn-glycerol-3-phosphate acyltransferase delta (EC 2.3.1.51) (1-acylglycerol-3-phosphate O-acyltransferase 4) (1-AGP acyltransferase 4) (1-AGPAT 4) (Lysophosphatidic acid acyltransferase delta) (LPAAT-delta)	378	Evidence at protein level	5		AGPAT4	1-acyl-sn-glycerol-3-phosphate acyltransferase delta (EC 2.3.1.51) (1-acylglycerol-3-phosphate O-acyltransferase 4) (1-AGP acyltransferase 4) (1-AGPAT 4) (Lysophosphatidic acid acyltransferase delta) (LPAAT-delta)	HGNC:20885	29.8805	0.9531	0	7.75	29.6	150.2	4	1	0.886431	0	7.75	29.6	150.2	0	1	1										0		26
AGPAT5	protein_coding	ENSG00000155189.12	1-acylglycerol-3-phosphate O-acyltransferase 5 [Source:HGNC Symbol;Acc:HGNC:20886]	55326	AGPAT5	1-acylglycerol-3-phosphate O-acyltransferase 5	Q9NUQ2	reviewed	AGPAT5	AGPAT5	1-acyl-sn-glycerol-3-phosphate acyltransferase epsilon (EC 2.3.1.51) (1-acylglycerol-3-phosphate O-acyltransferase 5) (1-AGP acyltransferase 5) (1-AGPAT 5) (Lysophosphatidic acid acyltransferase epsilon) (LPAAT-epsilon)	364	Evidence at protein level	5	CAUTION: It is uncertain whether Met-1 or Met-12 is the initiator. {ECO:0000305}.	AGPAT5	1-acyl-sn-glycerol-3-phosphate acyltransferase epsilon (EC 2.3.1.51) (1-acylglycerol-3-phosphate O-acyltransferase 5) (1-AGP acyltransferase 5) (1-AGPAT 5) (Lysophosphatidic acid acyltransferase epsilon) (LPAAT-epsilon)	HGNC:20886	35.0298	0.927	2	8.33	33	122.5	4	1	1	0	8	33	122	3	1	1										0		44
AGPS	protein_coding	ENSG00000018510.18	alkylglycerone phosphate synthase [Source:HGNC Symbol;Acc:HGNC:327]	8540	AGPS	alkylglycerone phosphate synthase	O00116	reviewed	AGPS	AGPS AAG5	Alkyldihydroxyacetonephosphate synthase, peroxisomal (Alkyl-DHAP synthase) (EC 2.5.1.26) (Aging-associated gene 5 protein) (Alkylglycerone-phosphate synthase)	658	Evidence at protein level	5		AGPS	Alkyldihydroxyacetonephosphate synthase, peroxisomal (Alkyl-DHAP synthase) (EC 2.5.1.26) (Aging-associated gene 5 protein) (Alkylglycerone-phosphate synthase)	HGNC:327	15.0179	0.9671	31	15.66	2.4	331.1	0	1	1	30	15.08	2.4	330.2	0	1	1										0		90
AGR2	protein_coding	ENSG00000106541.12	anterior gradient 2, protein disulphide isomerase family member [Source:HGNC Symbol;Acc:HGNC:328]	10551	AGR2	anterior gradient 2, protein disulphide isomerase family member	O95994	reviewed	AGR2	AGR2 AG2 UNQ515/PRO1030	Anterior gradient protein 2 homolog (AG-2) (hAG-2) (HPC8) (Secreted cement gland protein XAG-2 homolog)	175	Evidence at protein level	5		AGR2	Anterior gradient protein 2 homolog (AG-2) (hAG-2) (HPC8) (Secreted cement gland protein XAG-2 homolog)	HGNC:328	32.223	1	7	4.2	23.9	84.1	0	1	1	7	4.2	23.9	84.1	0	1	1										0		36
AGR3	protein_coding	ENSG00000173467.9	anterior gradient 3, protein disulphide isomerase family member [Source:HGNC Symbol;Acc:HGNC:24167]	155465	AGR3	anterior gradient 3, protein disulphide isomerase family member	Q8TD06	reviewed	AGR3	AGR3 BCMP11 PDIA18 UNQ642/PRO1272	Anterior gradient protein 3 (AG-3) (AG3) (hAG-3) (Anterior gradient 3 homolog) (Breast cancer membrane protein 11) (Protein disulfide isomerase family A, member 18)	166	Evidence at protein level	5		AGR3	Anterior gradient protein 3 (AG-3) (AG3) (hAG-3) (Anterior gradient 3 homolog) (Breast cancer membrane protein 11) (Protein disulfide isomerase family A, member 18)	HGNC:24167	29.6486	0.9655	0	4.2	22.4	84	0	1	0.886431	0	4.2	22.4	83.4	0	1	1										0		24
AGRN	protein_coding	ENSG00000188157.15	agrin [Source:HGNC Symbol;Acc:HGNC:329]	375790	AGRN	agrin	O00468	reviewed	AGRN	AGRN AGRIN	Agrin [Cleaved into: Agrin N-terminal 110 kDa subunit; Agrin C-terminal 110 kDa subunit; Agrin C-terminal 90 kDa fragment (C90); Agrin C-terminal 22 kDa fragment (C22)]	2068	Evidence at protein level	5	CAUTION: The unknown residue 'x' in the transmembrane isoform is probably a proline residue by similarity to mouse and rat sequences. {ECO:0000305}.	AGRN	Agrin [Cleaved into: Agrin N-terminal 110 kDa subunit; Agrin C-terminal 110 kDa subunit; Agrin C-terminal 90 kDa fragment (C90); Agrin C-terminal 22 kDa fragment (C22)]	HGNC:329	32.0505	0.9531	11	18.126	0.1	1059.7	0	1	0.69764	11	18.176	0.1	1064.3	0	1	1										0		193
AGRP	protein_coding	ENSG00000159723.5	agouti related neuropeptide [Source:HGNC Symbol;Acc:HGNC:330]	181	AGRP	agouti related neuropeptide	O00253	reviewed	AGRP	AGRP AGRT ART	Agouti-related protein	132	Evidence at protein level	5		AGRP	Agouti-related protein	HGNC:330	21.6423	1	0	1	8	125.6	0	1	0.69764	0	1	8	125.6	0	1	0.69764										0		6
AGT	protein_coding	ENSG00000135744.9	angiotensinogen [Source:HGNC Symbol;Acc:HGNC:333]	183	AGT	angiotensinogen	P01019	reviewed	AGT	AGT SERPINA8	Angiotensinogen (Serpin A8) [Cleaved into: Angiotensin-1 (Angiotensin 1-10) (Angiotensin I) (Ang I); Angiotensin-2 (Angiotensin 1-8) (Angiotensin II) (Ang II); Angiotensin-3 (Angiotensin 2-8) (Angiotensin III) (Ang III) (Des-Asp[1]-angiotensin II); Angiotensin-4 (Angiotensin 3-8) (Angiotensin IV) (Ang IV); Angiotensin 1-9; Angiotensin 1-7; Angiotensin 1-5; Angiotensin 1-4]	476	Evidence at protein level	5		AGT	Angiotensinogen (Serpin A8) [Cleaved into: Angiotensin-1 (Angiotensin 1-10) (Angiotensin I) (Ang I); Angiotensin-2 (Angiotensin 1-8) (Angiotensin II) (Ang II); Angiotensin-3 (Angiotensin 2-8) (Angiotensin III) (Ang III) (Des-Asp[1]-angiotensin II); Angiotensin-4 (Angiotensin 3-8) (Angiotensin IV) (Ang IV); Angiotensin 1-9; Angiotensin 1-7; Angiotensin 1-5; Angiotensin 1-4]	HGNC:333	14.2884	0.9739	0	3.5	4.1	190	0	1	0.886431	0	3.5	4.1	190	0	1	0.886431										0		52
AGTPBP1	protein_coding	ENSG00000135049.16	ATP/GTP binding carboxypeptidase 1 [Source:HGNC Symbol;Acc:HGNC:17258]	23287	AGTPBP1	ATP/GTP binding carboxypeptidase 1	Q9UPW5	reviewed	AGTPBP1	AGTPBP1 CCP1 KIAA1035 NNA1	Cytosolic carboxypeptidase 1 (EC 3.4.17.-) (EC 3.4.17.24) (ATP/GTP-binding protein 1) (Nervous system nuclear protein induced by axotomy protein 1 homolog) (Protein deglutamylase CCP1)	1226	Evidence at protein level	5		AGTPBP1	Cytosolic carboxypeptidase 1 (EC 3.4.17.-) (EC 3.4.17.24) (ATP/GTP-binding protein 1) (Nervous system nuclear protein induced by axotomy protein 1 homolog) (Protein deglutamylase CCP1)	HGNC:17258	27.5495	1	8	4.998	5.8	51	0	1	0.471976	9	5.61	5.8	51.7	0	1	1										0		88
AGTR1	protein_coding	ENSG00000144891.19	angiotensin II receptor type 1 [Source:HGNC Symbol;Acc:HGNC:336]	185	AGTR1	angiotensin II receptor type 1	P30556	reviewed	AGTR1	AGTR1 AGTR1A AGTR1B AT2R1 AT2R1B	Type-1 angiotensin II receptor (AT1AR) (AT1BR) (Angiotensin II type-1 receptor) (AT1 receptor)	359	Evidence at protein level	5		AGTR1	Type-1 angiotensin II receptor (AT1AR) (AT1BR) (Angiotensin II type-1 receptor) (AT1 receptor)	HGNC:336	24.1016	0.9968	0	1	15.2	173.5	7	1	0.886431	0	1	15.2	173.5	7	1	0.886431										0		3
AGTR2	protein_coding	ENSG00000180772.8	angiotensin II receptor type 2 [Source:HGNC Symbol;Acc:HGNC:338]	186	AGTR2	angiotensin II receptor type 2	P50052	reviewed	AGTR2	AGTR2	Type-2 angiotensin II receptor (Angiotensin II type-2 receptor) (AT2 receptor)	363	Evidence at protein level	5	CAUTION: AGTR2 has been reported to be involved in X-linked intellectual disability (PubMed:12089445). Its pathological role is however questionable (PubMed:23871722). {ECO:0000305|PubMed:12089445, ECO:0000305|PubMed:23871722}.	AGTR2	Type-2 angiotensin II receptor (Angiotensin II type-2 receptor) (AT2 receptor)	HGNC:338	9.28532	0.9436	0	1	8.9	186.1	7	1	0.886431	0	1	8.9	186.1	7	1	0.886431										0
AGTRAP	protein_coding	ENSG00000177674.16	angiotensin II receptor associated protein [Source:HGNC Symbol;Acc:HGNC:13539]	57085	AGTRAP	angiotensin II receptor associated protein	Q6RW13	reviewed	AGTRAP	AGTRAP ATRAP	Type-1 angiotensin II receptor-associated protein (AT1 receptor-associated protein)	159	Evidence at protein level	5		AGTRAP	Type-1 angiotensin II receptor-associated protein (AT1 receptor-associated protein)	HGNC:13539	17.4832	0.9908	0	2.962	10.1	239.3	2	1	1	0	2.962	10.1	239.3	3	1	1										0		10
AGXT	protein_coding	ENSG00000172482.5	alanine--glyoxylate aminotransferase [Source:HGNC Symbol;Acc:HGNC:341]	189	AGXT	alanine--glyoxylate aminotransferase	P21549	reviewed	AGXT	AGXT AGT1 SPAT	Alanine--glyoxylate aminotransferase (AGT) (EC 2.6.1.44) (Serine--pyruvate aminotransferase) (SPT) (EC 2.6.1.51)	392	Evidence at protein level	5	CAUTION: The intracellular compartmentalization of AGTX in mammalian hepatocytes is species dependent. In human and rabbit, AGTX is peroxisomal. In new world monkeys (marmoset) and rodents (rat and mouse), it is distributed approximately evenly between peroxisomes and mitochondria. In carnivores, like cat, the great majority of the enzyme is mitochondrial with only a small proportion being peroxi…	AGXT	Alanine--glyoxylate aminotransferase (AGT) (EC 2.6.1.44) (Serine--pyruvate aminotransferase) (SPT) (EC 2.6.1.51)	HGNC:341	24.9508	0.9517	16	10	3.7	237.2	0	1	1	17	10	3.7	237.2	0	1	1										0		48
AGXT2	protein_coding	ENSG00000113492.14	alanine--glyoxylate aminotransferase 2 [Source:HGNC Symbol;Acc:HGNC:14412]	64902	AGXT2	alanine--glyoxylate aminotransferase 2	Q9BYV1	reviewed	AGXT2	AGXT2 AGT2	Alanine--glyoxylate aminotransferase 2, mitochondrial (AGT 2) (EC 2.6.1.44) ((R)-3-amino-2-methylpropionate--pyruvate transaminase) (EC 2.6.1.40) (Beta-ALAAT II) (Beta-alanine-pyruvate aminotransferase) (EC 2.6.1.18) (D-3-aminoisobutyrate-pyruvate aminotransferase) (D-AIBAT) (D-beta-aminoisobutyrate-pyruvate aminotransferase)	514	Evidence at protein level	5		AGXT2	Alanine--glyoxylate aminotransferase 2, mitochondrial (AGT 2) (EC 2.6.1.44) ((R)-3-amino-2-methylpropionate--pyruvate transaminase) (EC 2.6.1.40) (Beta-ALAAT II) (Beta-alanine-pyruvate aminotransferase) (EC 2.6.1.18) (D-3-aminoisobutyrate-pyruvate aminotransferase) (D-AIBAT) (D-beta-aminoisobutyrate-pyruvate aminotransferase)	HGNC:14412	23.3483	0.989	12	12.6	9.4	300	0	1	1	13	13.35	9.4	300	0	1	1										0		46
AHCTF1	protein_coding	ENSG00000153207.16	AT-hook containing transcription factor 1 [Source:HGNC Symbol;Acc:HGNC:24618]	25909	AHCTF1	AT-hook containing transcription factor 1	Q8WYP5	reviewed	AHCTF1	AHCTF1 ELYS TMBS62 MSTP108	Protein ELYS (Embryonic large molecule derived from yolk sac) (Protein MEL-28) (Putative AT-hook-containing transcription factor 1)	2266	Evidence at protein level	5		AHCTF1	Protein ELYS (Embryonic large molecule derived from yolk sac) (Protein MEL-28) (Putative AT-hook-containing transcription factor 1)	HGNC:24618	22.1951	0.9931	0	7.33	0.8	1203.1	0	1	1	0	7.33	0.1	1204.7	0	1	1										0		257
AHCY	protein_coding	ENSG00000101444.13	adenosylhomocysteinase [Source:HGNC Symbol;Acc:HGNC:343]	191	AHCY	adenosylhomocysteinase	P23526	reviewed	AHCY	AHCY SAHH	Adenosylhomocysteinase (AdoHcyase) (EC 3.13.2.1) (S-adenosyl-L-homocysteine hydrolase)	432	Evidence at protein level	5		AHCY	Adenosylhomocysteinase (AdoHcyase) (EC 3.13.2.1) (S-adenosyl-L-homocysteine hydrolase)	HGNC:343	29.3882	0.9998	43	9.33	31.6	525.9	0	1	1	44	9.33	31.6	525.9	0	1	1										0		69
AHCYL1	protein_coding	ENSG00000168710.18	adenosylhomocysteinase like 1 [Source:HGNC Symbol;Acc:HGNC:344]	10768	AHCYL1	adenosylhomocysteinase like 1	O43865	reviewed	AHCYL1	AHCYL1 DCAL IRBIT XPVKONA	S-adenosylhomocysteine hydrolase-like protein 1 (DC-expressed AHCY-like molecule) (IP(3)Rs binding protein released with IP(3)) (IRBIT) (Putative adenosylhomocysteinase 2) (S-adenosyl-L-homocysteine hydrolase 2) (AdoHcyase 2)	530	Evidence at protein level	5	CAUTION: In spite of its similarity with AHCY, which catalyzes the reversible hydrolysis of S-adenosyl-L-homocysteine to adenosine and homocysteine, recombinant AHCYL1 expressed in bacteria shows no hydrolase activity, nor does it affect the enzyme activity of AHCY. {ECO:0000250|UniProtKB:Q80SW1}.	AHCYL1	S-adenosylhomocysteine hydrolase-like protein 1 (DC-expressed AHCY-like molecule) (IP(3)Rs binding protein released with IP(3)) (IRBIT) (Putative adenosylhomocysteinase 2) (S-adenosyl-L-homocysteine hydrolase 2) (AdoHcyase 2)	HGNC:344	29.9544	1	42	13	14.1	492.3	0	1	0.69764	43	13	14.1	492.3	0	1	0.886431										0		91
AHCYL2	protein_coding	ENSG00000158467.17	adenosylhomocysteinase like 2 [Source:HGNC Symbol;Acc:HGNC:22204]	23382	AHCYL2	adenosylhomocysteinase like 2	Q96HN2	reviewed	AHCYL2	AHCYL2 KIAA0828	Adenosylhomocysteinase 3 (AdoHcyase 3) (EC 3.13.2.1) (IP(3)Rs binding protein released with IP(3) 2) (IRBIT2) (Long-IRBIT) (S-adenosyl-L-homocysteine hydrolase 3) (S-adenosylhomocysteine hydrolase-like protein 2)	611	Evidence at protein level	5		AHCYL2	Adenosylhomocysteinase 3 (AdoHcyase 3) (EC 3.13.2.1) (IP(3)Rs binding protein released with IP(3) 2) (IRBIT2) (Long-IRBIT) (S-adenosyl-L-homocysteine hydrolase 3) (S-adenosylhomocysteine hydrolase-like protein 2)	HGNC:22204	23.1286	1	42	13.13	14	493.9	0	1	0.69764	43	13	14	494.6	0	1	0.886431										0		60
AHDC1	protein_coding	ENSG00000126705.15	AT-hook DNA binding motif containing 1 [Source:HGNC Symbol;Acc:HGNC:25230]	27245	AHDC1	AT-hook DNA binding motif containing 1	Q5TGY3	reviewed	AHDC1	AHDC1	Transcription factor Gibbin (AT-hook DNA-binding motif-containing protein 1)	1603	Evidence at protein level	5		AHDC1	Transcription factor Gibbin (AT-hook DNA-binding motif-containing protein 1)	HGNC:25230	24.2831	0.9783	0	0	6.4	43.6	0	1	0.637168	0	0	6.4	43.6	0	1	0.69764										0		110
AHI1	protein_coding	ENSG00000135541.22	Abelson helper integration site 1 [Source:HGNC Symbol;Acc:HGNC:21575]	54806	AHI1	Abelson helper integration site 1	Q8N157	reviewed	AHI1	AHI1	Jouberin (Abelson helper integration site 1 protein homolog) (AHI-1)	1196	Evidence at protein level	5		AHI1	Jouberin (Abelson helper integration site 1 protein homolog) (AHI-1)	HGNC:21575	21.9755	1	0	6.864	0.8	117.9	0	1	0.235988	0	4.77	0.8	111.8	0	1	1										0		62
AHNAK	protein_coding	ENSG00000124942.14	AHNAK nucleoprotein [Source:HGNC Symbol;Acc:HGNC:347]	79026	AHNAK	AHNAK nucleoprotein	Q09666	reviewed	AHNAK	AHNAK PM227	Neuroblast differentiation-associated protein AHNAK (Desmoyokin)	5890	Evidence at protein level	5		AHNAK	Neuroblast differentiation-associated protein AHNAK (Desmoyokin)	HGNC:347	20.5296	0.9589	0	1	4.8	29.6	0	1	0.886431	0	0.82	4.8	27.9	0	1	0.886431										0		1140
AHNAK2	protein_coding	ENSG00000185567.7	AHNAK nucleoprotein 2 [Source:HGNC Symbol;Acc:HGNC:20125]	113146	AHNAK2	AHNAK nucleoprotein 2	Q8IVF2	reviewed	AHNAK2	AHNAK2 C14orf78 KIAA2019	Protein AHNAK2	5795	Evidence at protein level	5		AHNAK2	Protein AHNAK2	HGNC:20125	27.2562	0.9683	0	2	0	0	0	1	0.69764	0	2	0	0	0	0.8804	0.886431										0		544
AHR	protein_coding	ENSG00000106546.14	aryl hydrocarbon receptor [Source:HGNC Symbol;Acc:HGNC:348]	196	AHR	aryl hydrocarbon receptor	P35869	reviewed	AHR	AHR BHLHE76	Aryl hydrocarbon receptor (Ah receptor) (AhR) (Class E basic helix-loop-helix protein 76) (bHLHe76)	848	Evidence at protein level	5		AHR	Aryl hydrocarbon receptor (Ah receptor) (AhR) (Class E basic helix-loop-helix protein 76) (bHLHe76)	HGNC:348	26.9123	0.9478	0	5.54	2.1	131.4	0	1	1	0	5.54	2.1	131.3	0	1	1										0		56
AHRR	protein_coding	ENSG00000063438.20	aryl hydrocarbon receptor repressor [Source:HGNC Symbol;Acc:HGNC:346]	57491	AHRR	aryl hydrocarbon receptor repressor	A9YTQ3	reviewed	AHRR	AHRR BHLHE77 KIAA1234	Aryl hydrocarbon receptor repressor (AhR repressor) (AhRR) (Class E basic helix-loop-helix protein 77) (bHLHe77)	701	Evidence at protein level	5		AHRR	Aryl hydrocarbon receptor repressor (AhR repressor) (AhRR) (Class E basic helix-loop-helix protein 77) (bHLHe77)	HGNC:346	35.5436	0.8466	0	4.13	0.5	66.1	0	1	1	0	4	0.5	60.9	0	0.7739	1										0		23
AHSA1	protein_coding	ENSG00000100591.8	activator of HSP90 ATPase activity 1 [Source:HGNC Symbol;Acc:HGNC:1189]	10598	AHSA1	activator of HSP90 ATPase activity 1	O95433	reviewed	AHSA1	AHSA1 C14orf3 HSPC322	Activator of 90 kDa heat shock protein ATPase homolog 1 (AHA1) (p38)	338	Evidence at protein level	5		AHSA1	Activator of 90 kDa heat shock protein ATPase homolog 1 (AHA1) (p38)	HGNC:1189	24.5655	0.9931	0	8.58	32.6	225.5	0	1	1	0	7.25	32.6	225	0	1	1										0		76
AHSG	protein_coding	ENSG00000145192.13	alpha 2-HS glycoprotein [Source:HGNC Symbol;Acc:HGNC:349]	197	AHSG	alpha 2-HS glycoprotein	P02765	reviewed	AHSG	AHSG FETUA PRO2743	Alpha-2-HS-glycoprotein (Alpha-2-Z-globulin) (Ba-alpha-2-glycoprotein) (Fetuin-A) [Cleaved into: Alpha-2-HS-glycoprotein chain A; Alpha-2-HS-glycoprotein chain B]	367	Evidence at protein level	5		AHSG	Alpha-2-HS-glycoprotein (Alpha-2-Z-globulin) (Ba-alpha-2-glycoprotein) (Fetuin-A) [Cleaved into: Alpha-2-HS-glycoprotein chain A; Alpha-2-HS-glycoprotein chain B]	HGNC:349	18.5085	0.9984	0	1.859	3.2	68.5	0	1	0.69764	0	2.059	3.2	68.6	0	1	0.69764										0		56
AHSP	protein_coding	ENSG00000169877.10	alpha hemoglobin stabilizing protein [Source:HGNC Symbol;Acc:HGNC:18075]	51327	AHSP	alpha hemoglobin stabilizing protein	Q9NZD4	reviewed	AHSP	AHSP EDRF ERAF	Alpha-hemoglobin-stabilizing protein (Erythroid differentiation-related factor) (Erythroid-associated factor)	102	Evidence at protein level	5		AHSP	Alpha-hemoglobin-stabilizing protein (Erythroid differentiation-related factor) (Erythroid-associated factor)	HGNC:18075	8.73227	0.965	0	2.75	4.1	161.5	0	1	0.249262	0	1.75	4.1	161.5	0	1	0.249262										0		13
AICDA	protein_coding	ENSG00000111732.12	activation induced cytidine deaminase [Source:HGNC Symbol;Acc:HGNC:13203]	57379	AICDA	activation induced cytidine deaminase	Q9GZX7	reviewed	AICDA	AICDA AID	Single-stranded DNA cytosine deaminase (EC 3.5.4.38) (Activation-induced cytidine deaminase) (AID) (Cytidine aminohydrolase)	198	Evidence at protein level	5		AICDA	Single-stranded DNA cytosine deaminase (EC 3.5.4.38) (Activation-induced cytidine deaminase) (AID) (Cytidine aminohydrolase)	HGNC:13203	33.4159	0.9549	5	2.72	16.8	209	0	1	0.69764	5	2.72	16.8	208.9	0	1	0.886431										0		9
AIDA	protein_coding	ENSG00000186063.13	axin interactor, dorsalization associated [Source:HGNC Symbol;Acc:HGNC:25761]	64853	AIDA	axin interactor, dorsalization associated	Q96BJ3	reviewed	AIDA	AIDA C1orf80	Axin interactor, dorsalization-associated protein (Axin interaction partner and dorsalization antagonist)	306	Evidence at protein level	5		AIDA	Axin interactor, dorsalization-associated protein (Axin interaction partner and dorsalization antagonist)	HGNC:25761	32.2698	0.9731	0	7.5	28.3	356.9	0	1	1	0	7.75	28.3	357.8	0	1	1										0		42
AIF1	protein_coding	ENSG00000204472.13	allograft inflammatory factor 1 [Source:HGNC Symbol;Acc:HGNC:352]	199	AIF1	allograft inflammatory factor 1	P55008	reviewed	AIF1	AIF1 G1 IBA1	Allograft inflammatory factor 1 (AIF-1) (Ionized calcium-binding adapter molecule 1) (Protein G1)	147	Evidence at protein level	5		AIF1	Allograft inflammatory factor 1 (AIF-1) (Ionized calcium-binding adapter molecule 1) (Protein G1)	HGNC:352	22.218	0.9935	3	4.08	28.2	0	0	1	1	6	4.08	28.2	0	0	1	0.886431										0		29
AIF1L	protein_coding	ENSG00000126878.13	allograft inflammatory factor 1 like [Source:HGNC Symbol;Acc:HGNC:28904]	83543	AIF1L	allograft inflammatory factor 1 like	Q9BQI0	reviewed	AIF1L	AIF1L C9orf58 IBA2 UNQ672/PRO1306	Allograft inflammatory factor 1-like (Ionized calcium-binding adapter molecule 2)	150	Evidence at protein level	5		AIF1L	Allograft inflammatory factor 1-like (Ionized calcium-binding adapter molecule 2)	HGNC:28904	24.7503	0.9931	5	3.746	9.4	0	0	1	1	6	4.296	9.4	0	0	1	1										0		24
AIFM1	protein_coding	ENSG00000156709.15	apoptosis inducing factor mitochondria associated 1 [Source:HGNC Symbol;Acc:HGNC:8768]	9131	AIFM1	apoptosis inducing factor mitochondria associated 1	O95831	reviewed	AIFM1	AIFM1 AIF PDCD8	Apoptosis-inducing factor 1, mitochondrial (EC 1.6.99.-) (Programmed cell death protein 8)	613	Evidence at protein level	5		AIFM1	Apoptosis-inducing factor 1, mitochondrial (EC 1.6.99.-) (Programmed cell death protein 8)	HGNC:8768	25.0344	0.9973	49	14.24	8.6	294.5	1	1	1	49	12.25	8.6	292.2	1	1	1										0		104
AIFM2	protein_coding	ENSG00000042286.15	apoptosis inducing factor mitochondria associated 2 [Source:HGNC Symbol;Acc:HGNC:21411]	84883	AIFM2	apoptosis inducing factor mitochondria associated 2	Q9BRQ8	reviewed	AIFM2	AIFM2 AMID PRG3	Ferroptosis suppressor protein 1 (FSP1) (EC 1.6.5.-) (Apoptosis-inducing factor homologous mitochondrion-associated inducer of death) (AMID) (p53-responsive gene 3 protein)	373	Evidence at protein level	5	CAUTION: Conflicting data exist on the pro-apoptotic function of the protein. It was initially claimed that overexpression of FSP1 induces caspase-independent apoptosis, but new evidence disputes this function. {ECO:0000269|PubMed:11980907, ECO:0000269|PubMed:12135761, ECO:0000269|PubMed:15958387, ECO:0000269|PubMed:26689472, ECO:0000269|PubMed:31634899, ECO:0000269|PubMed:31634900}.	AIFM2	Ferroptosis suppressor protein 1 (FSP1) (EC 1.6.5.-) (Apoptosis-inducing factor homologous mitochondrion-associated inducer of death) (AMID) (p53-responsive gene 3 protein)	HGNC:21411	28.6641	0.9845	47	8	21.3	34.4	0	1	1	48	8	21.3	34.4	0	1	1										0		36
AIFM3	protein_coding	ENSG00000183773.16	apoptosis inducing factor mitochondria associated 3 [Source:HGNC Symbol;Acc:HGNC:26398]	150209	AIFM3	apoptosis inducing factor mitochondria associated 3	Q96NN9	reviewed	AIFM3	AIFM3 AIFL	Apoptosis-inducing factor 3 (EC 1.-.-.-) (Apoptosis-inducing factor-like protein)	605	Evidence at protein level	5		AIFM3	Apoptosis-inducing factor 3 (EC 1.-.-.-) (Apoptosis-inducing factor-like protein)	HGNC:26398	40.5755	0.9913	56	15.28	24	151.8	0	1	0.69764	55	14.75	24	151.8	0	1	0.520649										0		33
AIG1	protein_coding	ENSG00000146416.19	androgen induced 1 [Source:HGNC Symbol;Acc:HGNC:21607]	51390	AIG1	androgen induced 1	Q9NVV5	reviewed	AIG1	AIG1 CGI-103	Androgen-induced gene 1 protein (AIG-1) (Fatty acid esters of hydroxy fatty acids hydrolase AIG1) (FAHFA hydrolase AIG1) (EC 3.1.-.-)	238	Evidence at protein level	5		AIG1	Androgen-induced gene 1 protein (AIG-1) (Fatty acid esters of hydroxy fatty acids hydrolase AIG1) (FAHFA hydrolase AIG1) (EC 3.1.-.-)	HGNC:21607	27.3139	1	0	6.41	22.8	255.4	16	1	0.886431	0	5.66	22.8	255.4	31	1	1										0		9
AIM2	protein_coding	ENSG00000163568.16	absent in melanoma 2 [Source:HGNC Symbol;Acc:HGNC:357]	9447	AIM2	absent in melanoma 2	O14862	reviewed	AIM2	AIM2	Interferon-inducible protein AIM2 (Absent in melanoma 2)	343	Evidence at protein level	5	CAUTION: According to a report, AIM2 is autoinhibited in absence of double-stranded DNA (dsDNA) due to an interaction between the pyrin and HIN-200 domains that induce a closed conformation (PubMed:22483801). However, it was later shown that AIM2 is not autoinhibited and that dsDNA acts as a molecular ruler to promote its homooligomerization (PubMed:26197926). {ECO:0000269|PubMed:22483801, ECO:00…	AIM2	Interferon-inducible protein AIM2 (Absent in melanoma 2)	HGNC:357	-0.460571	0.7388	0	4.73	0.8	299.3	0	1	0.235988	0	3.83	0.8	298.7	0	1	0.610619										0		18
AIMP1	protein_coding	ENSG00000164022.18	aminoacyl tRNA synthetase complex interacting multifunctional protein 1 [Source:HGNC Symbol;Acc:HGNC:10648]	9255	AIMP1	aminoacyl tRNA synthetase complex interacting multifunctional protein 1	Q12904	reviewed	AIMP1	AIMP1 EMAP2 SCYE1	Aminoacyl tRNA synthase complex-interacting multifunctional protein 1 (Multisynthase complex auxiliary component p43) [Cleaved into: Endothelial monocyte-activating polypeptide 2 (EMAP-2) (Endothelial monocyte-activating polypeptide II) (EMAP-II) (Small inducible cytokine subfamily E member 1)]	312	Evidence at protein level	5		AIMP1	Aminoacyl tRNA synthase complex-interacting multifunctional protein 1 (Multisynthase complex auxiliary component p43) [Cleaved into: Endothelial monocyte-activating polypeptide 2 (EMAP-2) (Endothelial monocyte-activating polypeptide II) (EMAP-II) (Small inducible cytokine subfamily E member 1)]	HGNC:10648	20.7138	0.9999	0	5.4	14.4	104	0	1	1	0	5	14.4	103	0	1	1										0		65
AIMP2	protein_coding	ENSG00000106305.10	aminoacyl tRNA synthetase complex interacting multifunctional protein 2 [Source:HGNC Symbol;Acc:HGNC:20609]	7965	AIMP2	aminoacyl tRNA synthetase complex interacting multifunctional protein 2	Q13155	reviewed	AIMP2	AIMP2 JTV1 PRO0992	Aminoacyl tRNA synthase complex-interacting multifunctional protein 2 (Multisynthase complex auxiliary component p38) (Protein JTV-1)	320	Evidence at protein level	5		AIMP2	Aminoacyl tRNA synthase complex-interacting multifunctional protein 2 (Multisynthase complex auxiliary component p38) (Protein JTV-1)	HGNC:20609	31.4191	1	0	3.6	17	101.1	0	1	1	0	3.6	17	97.9	0	1	1										0		42
AIP	protein_coding	ENSG00000110711.11	aryl hydrocarbon receptor interacting protein [Source:HGNC Symbol;Acc:HGNC:358]	9049	AIP	aryl hydrocarbon receptor interacting protein	O00170	reviewed	AIP	AIP XAP2	AH receptor-interacting protein (AIP) (Aryl-hydrocarbon receptor-interacting protein) (HBV X-associated protein 2) (XAP-2) (Immunophilin homolog ARA9)	330	Evidence at protein level	5		AIP	AH receptor-interacting protein (AIP) (Aryl-hydrocarbon receptor-interacting protein) (HBV X-associated protein 2) (XAP-2) (Immunophilin homolog ARA9)	HGNC:358	27.032	0.9802	0	8.08	18.1	37.1	0	1	1	0	7.5	18.1	36.1	0	1	1										0		65
AIPL1	protein_coding	ENSG00000129221.16	aryl hydrocarbon receptor interacting protein like 1 [Source:HGNC Symbol;Acc:HGNC:359]	23746	AIPL1	aryl hydrocarbon receptor interacting protein like 1	Q9NZN9	reviewed	AIPL1	AIPL1 AIPL2	Aryl-hydrocarbon-interacting protein-like 1	384	Evidence at protein level	5		AIPL1	Aryl-hydrocarbon-interacting protein-like 1	HGNC:359	33.8957	1	0	7.304	0.5	23.7	0	1	1	0	7.29	0.5	23.1	0	1	1										0		13
AIRE	protein_coding	ENSG00000160224.17	autoimmune regulator [Source:HGNC Symbol;Acc:HGNC:360]	326	AIRE	autoimmune regulator	O43918	reviewed	AIRE	AIRE APECED	Autoimmune regulator (Autoimmune polyendocrinopathy candidiasis ectodermal dystrophy protein) (APECED protein)	545	Evidence at protein level	5		AIRE	Autoimmune regulator (Autoimmune polyendocrinopathy candidiasis ectodermal dystrophy protein) (APECED protein)	HGNC:360	24.3662	0.9156	16	4.2535	0.5	155	0	1	0.69764	16	4.2535	0.5	155	0	1	0.69764										0
AIRIM	protein_coding	ENSG00000116922.15	AFG2 interacting ribosome maturation factor [Source:HGNC Symbol;Acc:HGNC:26039]	54955	AIRIM	AFG2 interacting ribosome maturation factor	Q9NX04	reviewed	AIRIM	AIRIM C1orf109	AFG2-interacting ribosome maturation factor (Ribosome biogenesis protein C1orf109)	203	Evidence at protein level	5		AIRIM	AFG2-interacting ribosome maturation factor (Ribosome biogenesis protein C1orf109)	HGNC:26039	24.9691	0.979	0	5.49	8.6	192.2	0	1	1	0	3.5	8.6	191.9	0	1	1										0		12
AJAP1	protein_coding	ENSG00000196581.11	adherens junctions associated protein 1 [Source:HGNC Symbol;Acc:HGNC:30801]	55966	AJAP1	adherens junctions associated protein 1	Q9UKB5	reviewed	AJAP1	AJAP1 MOT8 SHREW1	Adherens junction-associated protein 1 (Membrane protein shrew-1)	411	Evidence at protein level	5		AJAP1	Adherens junction-associated protein 1 (Membrane protein shrew-1)	HGNC:30801	25.4654	0.9435	0	0.75	6.9	308.6	1	1	0.69764	0	0.75	6.9	308.6	1	1	0.69764										0		11
AJM1	protein_coding	ENSG00000232434.3	apical junction component 1 homolog [Source:HGNC Symbol;Acc:HGNC:37284]	389813	AJM1	apical junction component 1 homolog	C9J069	reviewed	AJM1	AJM1 C9orf172	Apical junction component 1 homolog	976	Inferred from homology	3		AJM1	Apical junction component 1 homolog	HGNC:37284	18.8504	0.7513	8	0	7.4	0	0	1	1	8	0	7.4	0	0	1	1										0		72
AJUBA	protein_coding	ENSG00000129474.17	ajuba LIM protein [Source:HGNC Symbol;Acc:HGNC:20250]	84962	AJUBA	ajuba LIM protein	Q96IF1	reviewed	AJUBA	AJUBA JUB	LIM domain-containing protein ajuba	538	Evidence at protein level	5		AJUBA	LIM domain-containing protein ajuba	HGNC:20250	24.4443	0.9931	24	4.945	2.1	112.4	0	1	1	24	4.865	2.1	112.4	0	1	1										0		47
AK1	protein_coding	ENSG00000106992.19	adenylate kinase 1 [Source:HGNC Symbol;Acc:HGNC:361]	203	AK1	adenylate kinase 1	P00568	reviewed	AK1	AK1	Adenylate kinase isoenzyme 1 (AK 1) (EC 2.7.4.10) (EC 2.7.4.3) (EC 2.7.4.6) (ATP-AMP transphosphorylase 1) (ATP:AMP phosphotransferase) (Adenylate monophosphate kinase) (Myokinase)	194	Evidence at protein level	5		AK1	Adenylate kinase isoenzyme 1 (AK 1) (EC 2.7.4.10) (EC 2.7.4.3) (EC 2.7.4.6) (ATP-AMP transphosphorylase 1) (ATP:AMP phosphotransferase) (Adenylate monophosphate kinase) (Myokinase)	HGNC:361	31.3409	1	18	5.08	34.1	178.3	0	1	1	11	4.25	34.1	178.3	0	1	1										0		58
AK2	protein_coding	ENSG00000004455.18	adenylate kinase 2 [Source:HGNC Symbol;Acc:HGNC:362]	204	AK2	adenylate kinase 2	P54819	reviewed	AK2	AK2 ADK2	Adenylate kinase 2, mitochondrial (AK 2) (EC 2.7.4.3) (ATP-AMP transphosphorylase 2) (ATP:AMP phosphotransferase) (Adenylate monophosphate kinase) [Cleaved into: Adenylate kinase 2, mitochondrial, N-terminally processed]	239	Evidence at protein level	5		AK2	Adenylate kinase 2, mitochondrial (AK 2) (EC 2.7.4.3) (ATP-AMP transphosphorylase 2) (ATP:AMP phosphotransferase) (Adenylate monophosphate kinase) [Cleaved into: Adenylate kinase 2, mitochondrial, N-terminally processed]	HGNC:362	22.9445	1	7	6.014	16.5	265.8	0	1	1	20	6.278	16.5	265.9	0	1	1										0		71
AK3	protein_coding	ENSG00000147853.17	adenylate kinase 3 [Source:HGNC Symbol;Acc:HGNC:17376]	50808	AK3	adenylate kinase 3	Q9UIJ7	reviewed	AK3	AK3 AK3L1 AK6 AKL3L	GTP:AMP phosphotransferase AK3, mitochondrial (EC 2.7.4.10) (Adenylate kinase 3) (AK 3) (Adenylate kinase 3 alpha-like 1)	227	Evidence at protein level	5		AK3	GTP:AMP phosphotransferase AK3, mitochondrial (EC 2.7.4.10) (Adenylate kinase 3) (AK 3) (Adenylate kinase 3 alpha-like 1)	HGNC:17376	34.6925	0.9965	23	5.25	11.2	233.7	0	1	1	29	5.25	11.2	233.7	0	1	1										0		54
AK4	protein_coding	ENSG00000162433.15	adenylate kinase 4 [Source:HGNC Symbol;Acc:HGNC:363]	205	AK4	adenylate kinase 4	P27144	reviewed	AK4	AK4 AK3 AK3L1	Adenylate kinase 4, mitochondrial (AK 4) (EC 2.7.4.10) (EC 2.7.4.6) (Adenylate kinase 3-like) (GTP:AMP phosphotransferase AK4)	223	Evidence at protein level	5	CAUTION: Some studies have failed to detect adenylate kinase activity (PubMed:11485571, PubMed:19130895). However, kinase activity has been demonstrated in a number of other studies (PubMed:19766732, PubMed:23416111). {ECO:0000269|PubMed:11485571, ECO:0000269|PubMed:19130895, ECO:0000269|PubMed:19766732, ECO:0000269|PubMed:23416111}.	AK4	Adenylate kinase 4, mitochondrial (AK 4) (EC 2.7.4.10) (EC 2.7.4.6) (Adenylate kinase 3-like) (GTP:AMP phosphotransferase AK4)	HGNC:363	29.0631	0.969	20	5	17.4	224.5	0	1	1	30	5	17.4	224.5	0	1	1										0		44
AK4P3	protein_coding	ENSG00000233381.4	adenylate kinase 4 pseudogene 3 [Source:HGNC Symbol;Acc:HGNC:21596]													AK4P3	adenylate kinase 4 pseudogene 3 [Source:HGNC Symbol;Acc:HGNC:21596]		0.224741	0.0184	6	1	17.4	222.6	0	1	1								pseudogene				1	1				2	1
AK5	protein_coding	ENSG00000154027.19	adenylate kinase 5 [Source:HGNC Symbol;Acc:HGNC:365]	26289	AK5	adenylate kinase 5	Q9Y6K8	reviewed	AK5	AK5	Adenylate kinase isoenzyme 5 (AK 5) (EC 2.7.4.3) (EC 2.7.4.6) (ATP-AMP transphosphorylase 5)	562	Evidence at protein level	5		AK5	Adenylate kinase isoenzyme 5 (AK 5) (EC 2.7.4.3) (EC 2.7.4.6) (ATP-AMP transphosphorylase 5)	HGNC:365	26.8905	0.984	13	8.03	17.5	270	0	1	1	12	7.37	17.5	271.2	0	1	1										0		45
AK6	protein_coding	ENSG00000085231.14	adenylate kinase 6 [Source:HGNC Symbol;Acc:HGNC:49151]	102157402	AK6	adenylate kinase 6	Q9Y3D8	reviewed	AK6	AK6 CINAP AD-004 CGI-137	Adenylate kinase isoenzyme 6 (AK6) (EC 2.7.4.3) (Adrenal gland protein AD-004) (Coilin-interacting nuclear ATPase protein) (hCINAP) (Dual activity adenylate kinase/ATPase) (AK/ATPase)	172	Evidence at protein level	5	CAUTION: AK6 and TAF9 were initially considered as products of the same gene since they share two exons. However, they are translated from different initiation codons and reading frames and encode unrelated proteins. This arrangement is conserved in some mammalian species. {ECO:0000305}.	AK6	Adenylate kinase isoenzyme 6 (AK6) (EC 2.7.4.3) (Adrenal gland protein AD-004) (Coilin-interacting nuclear ATPase protein) (hCINAP) (Dual activity adenylate kinase/ATPase) (AK/ATPase)	HGNC:49151	16.1224	0.9629	7	4.16	25.3	108.4	0	1	1	7	3.83	25.3	108.4	0	1	1	Frames									0		14
AK7	protein_coding	ENSG00000140057.9	adenylate kinase 7 [Source:HGNC Symbol;Acc:HGNC:20091]	122481	AK7	adenylate kinase 7	Q96M32	reviewed	AK7	AK7	Adenylate kinase 7 (AK 7) (EC 2.7.4.3) (EC 2.7.4.6) (ATP-AMP transphosphorylase 7)	723	Evidence at protein level	5		AK7	Adenylate kinase 7 (AK 7) (EC 2.7.4.3) (EC 2.7.4.6) (ATP-AMP transphosphorylase 7)	HGNC:20091	36.8544	0.9999	9	2.7	7	99.7	0	1	1	9	2.75	7	100	0	1	1										0		46
AK8	protein_coding	ENSG00000165695.10	adenylate kinase 8 [Source:HGNC Symbol;Acc:HGNC:26526]	158067	AK8	adenylate kinase 8	Q96MA6	reviewed	AK8	AK8 C9orf98	Adenylate kinase 8 (AK 8) (EC 2.7.4.3) (EC 2.7.4.6) (ATP-AMP transphosphorylase 8)	479	Evidence at protein level	5		AK8	Adenylate kinase 8 (AK 8) (EC 2.7.4.3) (EC 2.7.4.6) (ATP-AMP transphosphorylase 8)	HGNC:26526	34.3193	0.9861	12	10.25	9.7	140	0	1	1	23	10.75	9.7	143	0	1	1										0		38
AK9	protein_coding	ENSG00000155085.16	adenylate kinase 9 [Source:HGNC Symbol;Acc:HGNC:33814]	221264	AK9	adenylate kinase 9	Q5TCS8	reviewed	AK9	AK9 AKD1 AKD2 C6orf199 C6orf224	Adenylate kinase 9 (AK 9) (EC 2.7.4.4) (EC 2.7.4.6) (Adenylate kinase domain-containing protein 1) (Adenylate kinase domain-containing protein 2)	1911	Evidence at protein level	5		AK9	Adenylate kinase 9 (AK 9) (EC 2.7.4.4) (EC 2.7.4.6) (Adenylate kinase domain-containing protein 1) (Adenylate kinase domain-containing protein 2)	HGNC:33814	26.6242	0.989	33	5.922	1	163.1	0	1	1	53	4.962	1	127.3	0	1	1										0		95
AKAIN1	protein_coding	ENSG00000231824.4	A-kinase anchor inhibitor 1 [Source:HGNC Symbol;Acc:HGNC:28285]	642597	AKAIN1	A-kinase anchor inhibitor 1	P0CW23	reviewed	AKAIN1	AKAIN1 C18orf42	A-kinase anchor protein inhibitor 1	69	Evidence at protein level	4		AKAIN1	A-kinase anchor protein inhibitor 1	HGNC:28285	11.9932	0.9567	0	1	13.4	28.1	0	1	0.520649	0	1	13.4	28.1	0	1	0.520649										0		7
AKAP1	protein_coding	ENSG00000121057.13	A-kinase anchoring protein 1 [Source:HGNC Symbol;Acc:HGNC:367]	8165	AKAP1	A-kinase anchoring protein 1	Q92667	reviewed	AKAP1	AKAP1 AKAP149 PRKA1	A-kinase anchor protein 1, mitochondrial (A-kinase anchor protein 149 kDa) (AKAP 149) (Dual specificity A-kinase-anchoring protein 1) (D-AKAP-1) (Protein kinase A-anchoring protein 1) (PRKA1) (Spermatid A-kinase anchor protein 84) (S-AKAP84)	903	Evidence at protein level	5		AKAP1	A-kinase anchor protein 1, mitochondrial (A-kinase anchor protein 149 kDa) (AKAP 149) (Dual specificity A-kinase-anchoring protein 1) (D-AKAP-1) (Protein kinase A-anchoring protein 1) (PRKA1) (Spermatid A-kinase anchor protein 84) (S-AKAP84)	HGNC:367	33.4001	0.9571	0	2.805	0.8	141.5	2	1	1	0	2.345	0.8	139.7	1	1	1										0		108
AKAP10	protein_coding	ENSG00000108599.15	A-kinase anchoring protein 10 [Source:HGNC Symbol;Acc:HGNC:368]	11216	AKAP10	A-kinase anchoring protein 10	O43572	reviewed	AKAP10	AKAP10	A-kinase anchor protein 10, mitochondrial (AKAP-10) (Dual specificity A kinase-anchoring protein 2) (D-AKAP-2) (Protein kinase A-anchoring protein 10) (PRKA10)	662	Evidence at protein level	5		AKAP10	A-kinase anchor protein 10, mitochondrial (AKAP-10) (Dual specificity A kinase-anchoring protein 2) (D-AKAP-2) (Protein kinase A-anchoring protein 10) (PRKA10)	HGNC:368	18.805	0.9948	0	3.6345	10.1	80.2	0	1	0.886431	0	4.3015	10.1	80.2	0	1	0.886431										0		60
AKAP11	protein_coding	ENSG00000023516.9	A-kinase anchoring protein 11 [Source:HGNC Symbol;Acc:HGNC:369]	11215	AKAP11	A-kinase anchoring protein 11	Q9UKA4	reviewed	AKAP11	AKAP11 AKAP220 KIAA0629	A-kinase anchor protein 11 (AKAP-11) (A-kinase anchor protein 220 kDa) (AKAP 220) (hAKAP220) (Protein kinase A-anchoring protein 11) (PRKA11)	1901	Evidence at protein level	5		AKAP11	A-kinase anchor protein 11 (AKAP-11) (A-kinase anchor protein 220 kDa) (AKAP 220) (hAKAP220) (Protein kinase A-anchoring protein 11) (PRKA11)	HGNC:369	16.768	0.9989	0	0	1.3	0	0	1	0.637168	0	0	1.3	0	0	1	0.886431										0		138
AKAP12	protein_coding	ENSG00000131016.17	A-kinase anchoring protein 12 [Source:HGNC Symbol;Acc:HGNC:370]	9590	AKAP12	A-kinase anchoring protein 12	Q02952	reviewed	AKAP12	AKAP12 AKAP250	A-kinase anchor protein 12 (AKAP-12) (A-kinase anchor protein 250 kDa) (AKAP 250) (Gravin) (Myasthenia gravis autoantigen)	1782	Evidence at protein level	5		AKAP12	A-kinase anchor protein 12 (AKAP-12) (A-kinase anchor protein 250 kDa) (AKAP 250) (Gravin) (Myasthenia gravis autoantigen)	HGNC:370	15.2945	0.96	0	0	1.3	140.4	0	1	0.886431	0	0	1.3	140.4	0	1	0.886431										0		306
AKAP13	protein_coding	ENSG00000170776.22	A-kinase anchoring protein 13 [Source:HGNC Symbol;Acc:HGNC:371]	11214	AKAP13	A-kinase anchoring protein 13	Q12802	reviewed	AKAP13	AKAP13 BRX HT31 LBC	A-kinase anchor protein 13 (AKAP-13) (AKAP-Lbc) (Breast cancer nuclear receptor-binding auxiliary protein) (Guanine nucleotide exchange factor Lbc) (Human thyroid-anchoring protein 31) (Lymphoid blast crisis oncogene) (LBC oncogene) (Non-oncogenic Rho GTPase-specific GTP exchange factor) (Protein kinase A-anchoring protein 13) (PRKA13) (p47)	2813	Evidence at protein level	5		AKAP13	A-kinase anchor protein 13 (AKAP-13) (AKAP-Lbc) (Breast cancer nuclear receptor-binding auxiliary protein) (Guanine nucleotide exchange factor Lbc) (Human thyroid-anchoring protein 31) (Lymphoid blast crisis oncogene) (LBC oncogene) (Non-oncogenic Rho GTPase-specific GTP exchange factor) (Protein kinase A-anchoring protein 13) (PRKA13) (p47)	HGNC:371	36.0193	1	8	7.08	0.5	182.4	0	1	0.249262	8	7.2	3.9	133	0	1	0.610619										0		298
AKAP14	protein_coding	ENSG00000186471.13	A-kinase anchoring protein 14 [Source:HGNC Symbol;Acc:HGNC:24061]	158798	AKAP14	A-kinase anchoring protein 14	Q86UN6	reviewed	AKAP14	AKAP14 AKAP28	A-kinase anchor protein 14 (AKAP-14) (A-kinase anchor protein 28 kDa) (AKAP 28) (Protein kinase A-anchoring protein 14) (PRKA14)	197	Evidence at protein level	5		AKAP14	A-kinase anchor protein 14 (AKAP-14) (A-kinase anchor protein 28 kDa) (AKAP 28) (Protein kinase A-anchoring protein 14) (PRKA14)	HGNC:24061	2.95039	0.9526	0	3.1	1.3	148	0	1	1	0	2.9	1.3	148	0	1	1										0		9
AKAP17A	protein_coding	ENSG00000197976	A-kinase anchoring protein 17A [Source:HGNC Symbol;Acc:HGNC:18783]	8227	AKAP17A	A-kinase anchoring protein 17A	Q02040	reviewed	AKAP17A	AKAP17A CXYorf3 DXYS155E SFRS17A XE7	A-kinase anchor protein 17A (AKAP-17A) (721P) (B-lymphocyte antigen) (Protein XE7) (Protein kinase A-anchoring protein 17A) (PRKA17A) (Splicing factor, arginine/serine-rich 17A)	695	Evidence at protein level	5	CAUTION: Was originally thought to be a cell surface protein involved in B-cell activation. {ECO:0000305|PubMed:1438229}.	AKAP17A	A-kinase anchor protein 17A (AKAP-17A) (721P) (B-lymphocyte antigen) (Protein XE7) (Protein kinase A-anchoring protein 17A) (PRKA17A) (Splicing factor, arginine/serine-rich 17A)	HGNC:18783	15.6273	0.2762	0	0	1.8	0	0	1	1	0	0	1.8	0	0	0.6986	1										0		68
AKAP3	protein_coding	ENSG00000111254.8	A-kinase anchoring protein 3 [Source:HGNC Symbol;Acc:HGNC:373]	10566	AKAP3	A-kinase anchoring protein 3	O75969	reviewed	AKAP3	AKAP3 AKAP110 SOB1	A-kinase anchor protein 3 (AKAP-3) (A-kinase anchor protein 110 kDa) (AKAP 110) (Cancer/testis antigen 82) (CT82) (Fibrous sheath protein of 95 kDa) (FSP95) (Fibrousheathin I) (Fibrousheathin-1) (Protein kinase A-anchoring protein 3) (PRKA3) (Sperm oocyte-binding protein)	853	Evidence at protein level	5		AKAP3	A-kinase anchor protein 3 (AKAP-3) (A-kinase anchor protein 110 kDa) (AKAP 110) (Cancer/testis antigen 82) (CT82) (Fibrous sheath protein of 95 kDa) (FSP95) (Fibrousheathin I) (Fibrousheathin-1) (Protein kinase A-anchoring protein 3) (PRKA3) (Sperm oocyte-binding protein)	HGNC:373	25.8516	0.9591	0	1	4.2	1436.8	0	1	0.637168	0	1	4.2	1434	0	1	0.69764										0		124
AKAP4	protein_coding	ENSG00000147081.15	A-kinase anchoring protein 4 [Source:HGNC Symbol;Acc:HGNC:374]	8852	AKAP4	A-kinase anchoring protein 4	Q5JQC9	reviewed	AKAP4	AKAP4 AKAP82	A-kinase anchor protein 4 (AKAP-4) (A-kinase anchor protein 82 kDa) (AKAP 82) (hAKAP82) (Major sperm fibrous sheath protein) (HI) (Protein kinase A-anchoring protein 4) (PRKA4)	854	Evidence at protein level	5		AKAP4	A-kinase anchor protein 4 (AKAP-4) (A-kinase anchor protein 82 kDa) (AKAP 82) (hAKAP82) (Major sperm fibrous sheath protein) (HI) (Protein kinase A-anchoring protein 4) (PRKA4)	HGNC:374	18.3036	0.9393	0	0.6	4.9	429.4	0	1	0.69764	0	0.6	4.9	427.4	0	1	0.69764										0		177
AKAP5	protein_coding	ENSG00000179841.8	A-kinase anchoring protein 5 [Source:HGNC Symbol;Acc:HGNC:375]	9495	AKAP5	A-kinase anchoring protein 5	P24588	reviewed	AKAP5	AKAP5 AKAP79	A-kinase anchor protein 5 (AKAP-5) (A-kinase anchor protein 79 kDa) (AKAP 79) (H21) (cAMP-dependent protein kinase regulatory subunit II high affinity-binding protein)	427	Evidence at protein level	5		AKAP5	A-kinase anchor protein 5 (AKAP-5) (A-kinase anchor protein 79 kDa) (AKAP 79) (H21) (cAMP-dependent protein kinase regulatory subunit II high affinity-binding protein)	HGNC:375	0.769681	0.9873	0	0	6.9	49.3	0	1	0.520649	0	0	6.9	49.3	0	1	0.520649										0		32
AKAP6	protein_coding	ENSG00000151320.11	A-kinase anchoring protein 6 [Source:HGNC Symbol;Acc:HGNC:376]	9472	AKAP6	A-kinase anchoring protein 6	Q13023	reviewed	AKAP6	AKAP6 AKAP100 KIAA0311	A-kinase anchor protein 6 (AKAP-6) (A-kinase anchor protein 100 kDa) (AKAP 100) (Protein kinase A-anchoring protein 6) (PRKA6) (mAKAP)	2319	Evidence at protein level	5		AKAP6	A-kinase anchor protein 6 (AKAP-6) (A-kinase anchor protein 100 kDa) (AKAP 100) (Protein kinase A-anchoring protein 6) (PRKA6) (mAKAP)	HGNC:376	23.9492	1	0	0	4.6	25.3	0	1	0.886431	0	0	4.6	24.5	0	1	0.886431										0		76
AKAP7	protein_coding	ENSG00000118507.19	A-kinase anchoring protein 7 [Source:HGNC Symbol;Acc:HGNC:377]	9465	AKAP7	A-kinase anchoring protein 7	Q9P0M2	reviewed	AKAP7	AKAP7 AKAP18	A-kinase anchor protein 7 isoform gamma (AKAP-7 isoform gamma) (A-kinase anchor protein 18 kDa) (AKAP 18) (Protein kinase A-anchoring protein 7 isoform gamma) (PRKA7 isoform gamma)	348	Evidence at protein level	5		AKAP7	A-kinase anchor protein 7 isoform gamma (AKAP-7 isoform gamma) (A-kinase anchor protein 18 kDa) (AKAP 18) (Protein kinase A-anchoring protein 7 isoform gamma) (PRKA7 isoform gamma)	HGNC:377	12.6293	1	6	6.35	3	281.7	0	1	0.886431	6	6.43	3	282.5	0	1	1										0		31
AKAP8	protein_coding	ENSG00000105127.10	A-kinase anchoring protein 8 [Source:HGNC Symbol;Acc:HGNC:378]	10270	AKAP8	A-kinase anchoring protein 8	O43823	reviewed	AKAP8	AKAP8 AKAP95	A-kinase anchor protein 8 (AKAP-8) (A-kinase anchor protein 95 kDa) (AKAP 95)	692	Evidence at protein level	5		AKAP8	A-kinase anchor protein 8 (AKAP-8) (A-kinase anchor protein 95 kDa) (AKAP 95)	HGNC:378	32.2585	0.9244	4	3.829	0.8	227.1	0	1	0.69764	4	3.165	0.8	227	0	1	0.69764										0		90
AKAP8L	protein_coding	ENSG00000011243.19	A-kinase anchoring protein 8 like [Source:HGNC Symbol;Acc:HGNC:29857]	26993	AKAP8L	A-kinase anchoring protein 8 like	Q9ULX6	reviewed	AKAP8L	AKAP8L NAKAP NAKAP95 HRIHFB2018	A-kinase anchor protein 8-like (AKAP8-like protein) (Helicase A-binding protein 95) (HAP95) (Homologous to AKAP95 protein) (HA95) (Neighbor of A-kinase-anchoring protein 95) (Neighbor of AKAP95)	646	Evidence at protein level	5		AKAP8L	A-kinase anchor protein 8-like (AKAP8-like protein) (Helicase A-binding protein 95) (HAP95) (Homologous to AKAP95 protein) (HA95) (Neighbor of A-kinase-anchoring protein 95) (Neighbor of AKAP95)	HGNC:29857	26.3521	0.9616	8	5.05	4.4	247.1	0	1	0.69764	8	4	4.4	247.1	0	1	0.69764										0		74
AKAP9	protein_coding	ENSG00000127914.19	A-kinase anchoring protein 9 [Source:HGNC Symbol;Acc:HGNC:379]	10142	AKAP9	A-kinase anchoring protein 9	Q99996	reviewed	AKAP9	AKAP9 AKAP350 AKAP450 KIAA0803	A-kinase anchor protein 9 (AKAP-9) (A-kinase anchor protein 350 kDa) (AKAP 350) (hgAKAP 350) (A-kinase anchor protein 450 kDa) (AKAP 450) (AKAP 120-like protein) (Centrosome- and Golgi-localized PKN-associated protein) (CG-NAP) (Protein hyperion) (Protein kinase A-anchoring protein 9) (PRKA9) (Protein yotiao)	3907	Evidence at protein level	5		AKAP9	A-kinase anchor protein 9 (AKAP-9) (A-kinase anchor protein 350 kDa) (AKAP 350) (hgAKAP 350) (A-kinase anchor protein 450 kDa) (AKAP 450) (AKAP 120-like protein) (Centrosome- and Golgi-localized PKN-associated protein) (CG-NAP) (Protein hyperion) (Protein kinase A-anchoring protein 9) (PRKA9) (Protein yotiao)	HGNC:379	27.2914	0.9928	0	0	1.3	89.9	0	1	0.610619	0	0	1.3	89.4	0	1	0.886431										0		560
AKIP1	protein_coding	ENSG00000166452.12	A-kinase interacting protein 1 [Source:HGNC Symbol;Acc:HGNC:1170]	56672	AKIP1	A-kinase interacting protein 1	Q9NQ31	reviewed	AKIP1	AKIP1 BCA3 C11orf17	A-kinase-interacting protein 1 (Breast cancer-associated gene 3 protein) (PKA-interacting protein) (Proline-rich protein BCA3)	210	Evidence at protein level	5		AKIP1	A-kinase-interacting protein 1 (Breast cancer-associated gene 3 protein) (PKA-interacting protein) (Proline-rich protein BCA3)	HGNC:1170	14.1488	0.9985	0	0	8.6	0	0	1	0.69764	0	0	8.6	0	0	1	0.69764										0		11
AKIRIN1	protein_coding	ENSG00000174574.16	akirin 1 [Source:HGNC Symbol;Acc:HGNC:25744]	79647	AKIRIN1	akirin 1	Q9H9L7	reviewed	AKIRIN1	AKIRIN1 C1orf108	Akirin-1	192	Evidence at protein level	5		AKIRIN1	Akirin-1	HGNC:25744	13.7385	1	0	1.1	11.2	0	0	1	1	0	1.1	11.2	0	0	1	1										0		15
AKIRIN2	protein_coding	ENSG00000135334.9	akirin 2 [Source:HGNC Symbol;Acc:HGNC:21407]	55122	AKIRIN2	akirin 2	Q53H80	reviewed	AKIRIN2	AKIRIN2 C6orf166	Akirin-2	203	Evidence at protein level	5		AKIRIN2	Akirin-2	HGNC:21407	13.77	1	0	1.1	10.1	0	0	1	1	0	1.1	10.1	0	0	1	1										0		18
AKNA	protein_coding	ENSG00000106948.17	AT-hook transcription factor [Source:HGNC Symbol;Acc:HGNC:24108]	80709	AKNA	AT-hook transcription factor	Q7Z591	reviewed	AKNA	AKNA KIAA1968	Microtubule organization protein AKNA (AT-hook-containing transcription factor)	1439	Evidence at protein level	5		AKNA	Microtubule organization protein AKNA (AT-hook-containing transcription factor)	HGNC:24108	25.3584	0.9496	3	0	0.8	144.8	0	0.8429	0.886431	2	0	0.8	144.8	0	1	1										0		100
AKNAD1	protein_coding	ENSG00000162641.20	AKNA domain containing 1 [Source:HGNC Symbol;Acc:HGNC:28398]	254268	AKNAD1	AKNA domain containing 1	Q5T1N1	reviewed	AKNAD1	AKNAD1 C1orf62	Protein AKNAD1	836	Evidence at protein level	3		AKNAD1	Protein AKNAD1	HGNC:28398	6.29737	0.9441	0	0	0.8	123	0	1	0.886431	0	0	0.8	122.2	0	1	0.886431										0		1
AKR1A1	protein_coding	ENSG00000117448.14	aldo-keto reductase family 1 member A1 [Source:HGNC Symbol;Acc:HGNC:380]	10327	AKR1A1	aldo-keto reductase family 1 member A1	P14550	reviewed	AKR1A1	AKR1A1 ALDR1 ALR	Aldo-keto reductase family 1 member A1 (EC 1.1.1.2) (EC 1.1.1.372) (EC 1.1.1.54) (Alcohol dehydrogenase [NADP(+)]) (Aldehyde reductase) (Glucuronate reductase) (EC 1.1.1.19) (Glucuronolactone reductase) (EC 1.1.1.20)	325	Evidence at protein level	5		AKR1A1	Aldo-keto reductase family 1 member A1 (EC 1.1.1.2) (EC 1.1.1.372) (EC 1.1.1.54) (Alcohol dehydrogenase [NADP(+)]) (Aldehyde reductase) (Glucuronate reductase) (EC 1.1.1.19) (Glucuronolactone reductase) (EC 1.1.1.20)	HGNC:380	27.9052	0.9929	29	8	23.4	181.8	0	1	1	28	7.33	23.4	181.8	0	1	1										0		68
AKR1B1	protein_coding	ENSG00000085662.14	aldo-keto reductase family 1 member B [Source:HGNC Symbol;Acc:HGNC:381]	231	AKR1B1	aldo-keto reductase family 1 member B	P15121	reviewed	AKR1B1	AKR1B1 ALDR1 ALR2	Aldo-keto reductase family 1 member B1 (EC 1.1.1.300) (EC 1.1.1.372) (EC 1.1.1.54) (Aldehyde reductase) (Aldose reductase) (AR) (EC 1.1.1.21)	316	Evidence at protein level	5		AKR1B1	Aldo-keto reductase family 1 member B1 (EC 1.1.1.300) (EC 1.1.1.372) (EC 1.1.1.54) (Aldehyde reductase) (Aldose reductase) (AR) (EC 1.1.1.21)	HGNC:381	26.6509	1	30	8.58	32.3	191.2	0	1	1	30	8.25	32.3	191.2	0	1	1										0		60
AKR1B10	protein_coding	ENSG00000198074.10	aldo-keto reductase family 1 member B10 [Source:HGNC Symbol;Acc:HGNC:382]	57016	AKR1B10	aldo-keto reductase family 1 member B10	O60218	reviewed	AKR1B10	AKR1B10 AKR1B11	Aldo-keto reductase family 1 member B10 (EC 1.1.1.300) (EC 1.1.1.54) (ARL-1) (Aldose reductase-like) (Aldose reductase-related protein) (ARP) (hARP) (Small intestine reductase) (SI reductase)	316	Evidence at protein level	5		AKR1B10	Aldo-keto reductase family 1 member B10 (EC 1.1.1.300) (EC 1.1.1.54) (ARL-1) (Aldose reductase-like) (Aldose reductase-related protein) (ARP) (hARP) (Small intestine reductase) (SI reductase)	HGNC:382	22.7209	0.9128	29	8.25	32.3	196.8	0	1	1	32	8.25	32.3	196.8	0	1	1										0		63
AKR1B15	protein_coding	ENSG00000227471.9	aldo-keto reductase family 1 member B15 [Source:HGNC Symbol;Acc:HGNC:37281]	441282	AKR1B15	aldo-keto reductase family 1 member B15	C9JRZ8	reviewed	AKR1B15	AKR1B15	Aldo-keto reductase family 1 member B15 (EC 1.1.1.-) (EC 1.1.1.300) (EC 1.1.1.54) (Estradiol 17-beta-dehydrogenase AKR1B15) (Farnesol dehydrogenase) (EC 1.1.1.216) (Testosterone 17beta-dehydrogenase) (EC 1.1.1.64)	316	Evidence at protein level	5		AKR1B15	Aldo-keto reductase family 1 member B15 (EC 1.1.1.-) (EC 1.1.1.300) (EC 1.1.1.54) (Estradiol 17-beta-dehydrogenase AKR1B15) (Farnesol dehydrogenase) (EC 1.1.1.216) (Testosterone 17beta-dehydrogenase) (EC 1.1.1.64)	HGNC:37281	23.2391	0.9327	30	8.25	20.6	184	0	1	1	30	8.25	20.6	184	0	1	1										0		12
AKR1C1	protein_coding	ENSG00000187134.14	aldo-keto reductase family 1 member C1 [Source:HGNC Symbol;Acc:HGNC:384]	1645	AKR1C1	aldo-keto reductase family 1 member C1	Q04828	reviewed	AKR1C1	AKR1C1 DDH DDH1	Aldo-keto reductase family 1 member C1 (EC 1.1.1.-) (EC 1.1.1.112) (EC 1.1.1.209) (EC 1.1.1.210) (EC 1.1.1.357) (EC 1.1.1.51) (EC 1.1.1.53) (EC 1.1.1.62) (EC 1.3.1.20) (20-alpha-hydroxysteroid dehydrogenase) (20-alpha-HSD) (EC 1.1.1.149) (Chlordecone reductase homolog HAKRC) (Dihydrodiol dehydrogenase 1) (DD1) (High-affinity hepatic bile acid-binding protein) (HBAB)	323	Evidence at protein level	5		AKR1C1	Aldo-keto reductase family 1 member C1 (EC 1.1.1.-) (EC 1.1.1.112) (EC 1.1.1.209) (EC 1.1.1.210) (EC 1.1.1.357) (EC 1.1.1.51) (EC 1.1.1.53) (EC 1.1.1.62) (EC 1.3.1.20) (20-alpha-hydroxysteroid dehydrogenase) (20-alpha-HSD) (EC 1.1.1.149) (Chlordecone reductase homolog HAKRC) (Dihydrodiol dehydrogenase 1) (DD1) (High-affinity hepatic bile acid-binding protein) (HBAB)	HGNC:384	15.9569	0.7226	49	8.5	9	194.8	0	1	0.471976	28	7.75	9	194.8	0	1	0.69764										0		86
AKR1C2	protein_coding	ENSG00000151632.18	aldo-keto reductase family 1 member C2 [Source:HGNC Symbol;Acc:HGNC:385]	1646	AKR1C2	aldo-keto reductase family 1 member C2	P52895	reviewed	AKR1C2	AKR1C2 DDH2	Aldo-keto reductase family 1 member C2 (EC 1.-.-.-) (EC 1.1.1.112) (EC 1.1.1.209) (EC 1.1.1.53) (EC 1.1.1.62) (EC 1.3.1.20) (3-alpha-HSD3) (Chlordecone reductase homolog HAKRD) (Dihydrodiol dehydrogenase 2) (DD-2) (DD2) (Dihydrodiol dehydrogenase/bile acid-binding protein) (DD/BABP) (Type III 3-alpha-hydroxysteroid dehydrogenase) (EC 1.1.1.357)	323	Evidence at protein level	5		AKR1C2	Aldo-keto reductase family 1 member C2 (EC 1.-.-.-) (EC 1.1.1.112) (EC 1.1.1.209) (EC 1.1.1.53) (EC 1.1.1.62) (EC 1.3.1.20) (3-alpha-HSD3) (Chlordecone reductase homolog HAKRD) (Dihydrodiol dehydrogenase 2) (DD-2) (DD2) (Dihydrodiol dehydrogenase/bile acid-binding protein) (DD/BABP) (Type III 3-alpha-hydroxysteroid dehydrogenase) (EC 1.1.1.357)	HGNC:385	17.1268	0.741	48	7.83	9	197.8	0	1	0.249262	28	7.75	9	197.8	0	1	0.69764										0		19
AKR1C3	protein_coding	ENSG00000196139.14	aldo-keto reductase family 1 member C3 [Source:HGNC Symbol;Acc:HGNC:386]	8644	AKR1C3	aldo-keto reductase family 1 member C3	P42330	reviewed	AKR1C3	AKR1C3 DDH1 HSD17B5 KIAA0119 PGFS	Aldo-keto reductase family 1 member C3 (EC 1.1.1.-) (EC 1.1.1.210) (EC 1.1.1.53) (EC 1.1.1.62) (17-beta-hydroxysteroid dehydrogenase type 5) (17-beta-HSD 5) (3-alpha-HSD type II, brain) (3-alpha-hydroxysteroid dehydrogenase type 2) (3-alpha-HSD type 2) (EC 1.1.1.357) (Chlordecone reductase homolog HAKRb) (Dihydrodiol dehydrogenase 3) (DD-3) (DD3) (Dihydrodiol dehydrogenase type I) (HA1753) (Prost…	323	Evidence at protein level	5		AKR1C3	Aldo-keto reductase family 1 member C3 (EC 1.1.1.-) (EC 1.1.1.210) (EC 1.1.1.53) (EC 1.1.1.62) (17-beta-hydroxysteroid dehydrogenase type 5) (17-beta-HSD 5) (3-alpha-HSD type II, brain) (3-alpha-hydroxysteroid dehydrogenase type 2) (3-alpha-HSD type 2) (EC 1.1.1.357) (Chlordecone reductase homolog HAKRb) (Dihydrodiol dehydrogenase 3) (DD-3) (DD3) (Dihydrodiol dehydrogenase type I) (HA1753) (Prost…	HGNC:386	13.5888	0.7047	49	8.08	9	188.3	0	1	0.471976	28	7.75	9	188.3	0	1	0.69764										0		40
AKR1C4	protein_coding	ENSG00000198610.11	aldo-keto reductase family 1 member C4 [Source:HGNC Symbol;Acc:HGNC:387]	1109	AKR1C4	aldo-keto reductase family 1 member C4	P17516	reviewed	AKR1C4	AKR1C4 CHDR	Aldo-keto reductase family 1 member C4 (EC 1.1.1.-) (EC 1.1.1.209) (EC 1.1.1.210) (EC 1.1.1.51) (EC 1.1.1.53) (EC 1.1.1.62) (3-alpha-hydroxysteroid dehydrogenase type I) (3-alpha-HSD1) (EC 1.1.1.357) (3alpha-hydroxysteroid 3-dehydrogenase) (Chlordecone reductase) (CDR) (EC 1.1.1.225) (Dihydrodiol dehydrogenase 4) (DD-4) (DD4) (HAKRA)	323	Evidence at protein level	5		AKR1C4	Aldo-keto reductase family 1 member C4 (EC 1.1.1.-) (EC 1.1.1.209) (EC 1.1.1.210) (EC 1.1.1.51) (EC 1.1.1.53) (EC 1.1.1.62) (3-alpha-hydroxysteroid dehydrogenase type I) (3-alpha-HSD1) (EC 1.1.1.357) (3alpha-hydroxysteroid 3-dehydrogenase) (Chlordecone reductase) (CDR) (EC 1.1.1.225) (Dihydrodiol dehydrogenase 4) (DD-4) (DD4) (HAKRA)	HGNC:387	15.6697	0.7432	48	7.75	7.5	185.2	0	1	0.249262	28	7.75	7.5	185.2	0	1	0.69764										0		43
AKR1C8	protein_coding	ENSG00000264006.9	aldo-keto reductase family 1 member C8 [Source:HGNC Symbol;Acc:HGNC:23469]	340811	AKR1C8	aldo-keto reductase family 1 member C8	Q5T2L2	reviewed	AKR1C8	AKR1C8 AKR1C8P AKR1CL1	Putative aldo-keto reductase family 1 member C8 (Aldo-keto reductase family 1 member C-like protein 1) (EC 1.1.1.-)	129	Uncertain	3	CAUTION: Could be the product of a pseudogene. Much shorter than related proteins. {ECO:0000305}.	AKR1C8	Putative aldo-keto reductase family 1 member C8 (Aldo-keto reductase family 1 member C-like protein 1) (EC 1.1.1.-)	HGNC:23469	15.9625	0.6288	27	8	6.7	185.4	0	1	0.520649	28	8	6.7	185.4	0	1	0.69764	Pseudogene	1	1							2	1	3
AKR1D1	protein_coding	ENSG00000122787.15	aldo-keto reductase family 1 member D1 [Source:HGNC Symbol;Acc:HGNC:388]	6718	AKR1D1	aldo-keto reductase family 1 member D1	P51857	reviewed	AKR1D1	AKR1D1 SRD5B1	Aldo-keto reductase family 1 member D1 (EC 1.3.1.3) (3-oxo-5-beta-steroid 4-dehydrogenase) (Delta(4)-3-ketosteroid 5-beta-reductase) (Delta(4)-3-oxosteroid 5-beta-reductase)	326	Evidence at protein level	5		AKR1D1	Aldo-keto reductase family 1 member D1 (EC 1.3.1.3) (3-oxo-5-beta-steroid 4-dehydrogenase) (Delta(4)-3-ketosteroid 5-beta-reductase) (Delta(4)-3-oxosteroid 5-beta-reductase)	HGNC:388	22.3059	0.9383	49	7.83	25.9	157.4	0	1	0.69764	30	8.16	25.9	157.4	0	1	0.69764										0		43
AKR1E2	protein_coding	ENSG00000165568.18	aldo-keto reductase family 1 member E2 [Source:HGNC Symbol;Acc:HGNC:23437]	83592	AKR1E2	aldo-keto reductase family 1 member E2	Q96JD6	reviewed	AKR1E2	AKR1E2 AKR1CL2 AKRDC1	1,5-anhydro-D-fructose reductase (AF reductase) (EC 1.1.1.263) (Aldo-keto reductase family 1 member C-like protein 2) (Aldo-keto reductase family 1 member E2) (LoopADR) (Testis aldo-keto reductase) (htAKR) (Testis-specific protein) (hTSP)	320	Evidence at protein level	5		AKR1E2	1,5-anhydro-D-fructose reductase (AF reductase) (EC 1.1.1.263) (Aldo-keto reductase family 1 member C-like protein 2) (Aldo-keto reductase family 1 member E2) (LoopADR) (Testis aldo-keto reductase) (htAKR) (Testis-specific protein) (hTSP)	HGNC:23437	21.568	0.8255	36	8.165	1.2	175.9	0	1	0.69764	38	7.25	1.2	175.7	0	1	1										0		6
AKR7A2	protein_coding	ENSG00000053371.13	aldo-keto reductase family 7 member A2 [Source:HGNC Symbol;Acc:HGNC:389]	8574	AKR7A2	aldo-keto reductase family 7 member A2	O43488	reviewed	AKR7A2	AKR7A2 AFAR AFAR1 AKR7	Aflatoxin B1 aldehyde reductase member 2 (EC 1.1.1.n11) (AFB1 aldehyde reductase 1) (AFB1-AR 1) (Aldoketoreductase 7) (Succinic semialdehyde reductase) (SSA reductase)	359	Evidence at protein level	5	CAUTION: It is uncertain whether Met-1 or Met-30 is the initiator. {ECO:0000305}.	AKR7A2	Aflatoxin B1 aldehyde reductase member 2 (EC 1.1.1.n11) (AFB1 aldehyde reductase 1) (AFB1-AR 1) (Aldoketoreductase 7) (Succinic semialdehyde reductase) (SSA reductase)	HGNC:389	22.9829	0.9435	25	8.75	4.3	169.4	0	1	1	25	6.75	4.3	169.4	0	1	1										0		42
AKR7A3	protein_coding	ENSG00000162482.5	aldo-keto reductase family 7 member A3 [Source:HGNC Symbol;Acc:HGNC:390]	22977	AKR7A3	aldo-keto reductase family 7 member A3	O95154	reviewed	AKR7A3	AKR7A3 AFAR2	Aflatoxin B1 aldehyde reductase member 3 (EC 1.-.-.-) (AFB1 aldehyde reductase 2) (AFB1-AR 2)	331	Evidence at protein level	5		AKR7A3	Aflatoxin B1 aldehyde reductase member 3 (EC 1.-.-.-) (AFB1 aldehyde reductase 2) (AFB1-AR 2)	HGNC:390	20.7541	0.8341	25	7	2.5	164.6	0	1	1	26	6.75	2.5	164.6	0	1	1										0		30
AKR7L	protein_coding	ENSG00000211454.16	aldo-keto reductase family 7 like (gene/pseudogene) [Source:HGNC Symbol;Acc:HGNC:24056]	246181	AKR7L	aldo-keto reductase family 7 like (gene/pseudogene)	Q8NHP1	reviewed	AKR7L	AKR7L AFAR3 AKR7A4	Aflatoxin B1 aldehyde reductase member 4 (EC 1.-.-.-) (AFB1 aldehyde reductase 3) (AFB1-AR 3) (Aldoketoreductase 7-like)	331	Evidence at transcript level	5	CAUTION: It has been speculated that AKR7L encodes a selenoprotein, which includes a selenocysteine (Sec) residue in lieu of a UGA translational termination codon at position 106 (PubMed:12879023). However, there is no evidence that such a protein is produced in vivo. {ECO:0000269|PubMed:12879023, ECO:0000305}.; CAUTION: The sequence shown in this entry differs from the translation of the referen…	AKR7L	Aflatoxin B1 aldehyde reductase member 4 (EC 1.-.-.-) (AFB1 aldehyde reductase 3) (AFB1-AR 3) (Aldoketoreductase 7-like)		17.4467	0.8741																								0
AKT1	protein_coding	ENSG00000142208.18	AKT serine/threonine kinase 1 [Source:HGNC Symbol;Acc:HGNC:391]	207	AKT1	AKT serine/threonine kinase 1	P31749	reviewed	AKT1	AKT1 PKB RAC	RAC-alpha serine/threonine-protein kinase (EC 2.7.11.1) (Protein kinase B) (PKB) (Protein kinase B alpha) (PKB alpha) (Proto-oncogene c-Akt) (RAC-PK-alpha)	480	Evidence at protein level	5	CAUTION: PUBMED:19940129 has been retracted because the same data were used to represent different experimental conditions. {ECO:0000305|PubMed:19940129, ECO:0000305|PubMed:27825096}.; CAUTION: In light of strong homologies in the primary amino acid sequence, the 3 AKT kinases were long surmised to play redundant and overlapping roles. More recent studies has brought into question the redundancy …	AKT1	RAC-alpha serine/threonine-protein kinase (EC 2.7.11.1) (Protein kinase B) (PKB) (Protein kinase B alpha) (PKB alpha) (Proto-oncogene c-Akt) (RAC-PK-alpha)	HGNC:391	33.1666	0.8986	23	12.35	34.5	362.7	0	1	0.886431	19	10.39	34.5	361.7	0	1	0.886431										0		63
AKT1S1	protein_coding	ENSG00000204673.11	AKT1 substrate 1 [Source:HGNC Symbol;Acc:HGNC:28426]	84335	AKT1S1	AKT1 substrate 1	Q96B36	reviewed	AKT1S1	AKT1S1 PRAS40	Proline-rich AKT1 substrate 1 (40 kDa proline-rich AKT substrate)	256	Evidence at protein level	5		AKT1S1	Proline-rich AKT1 substrate 1 (40 kDa proline-rich AKT substrate)	HGNC:28426	28.7872	0.8905	0	0.8	8.6	167	0	1	0.886431	0	0.8	8.6	167	0	1	0.886431										0		23
AKT2	protein_coding	ENSG00000105221.18	AKT serine/threonine kinase 2 [Source:HGNC Symbol;Acc:HGNC:392]	208	AKT2	AKT serine/threonine kinase 2	P31751	reviewed	AKT2	AKT2	RAC-beta serine/threonine-protein kinase (EC 2.7.11.1) (Protein kinase Akt-2) (Protein kinase B beta) (PKB beta) (RAC-PK-beta)	481	Evidence at protein level	5	CAUTION: In light of strong homologies in the primary amino acid sequence, the 3 AKT kinases were long surmised to play redundant and overlapping roles. More recent studies has brought into question the redundancy within AKT kinase isoforms and instead pointed to isoform specific functions in different cellular events and diseases. AKT1 is more specifically involved in cellular survival pathways,…	AKT2	RAC-beta serine/threonine-protein kinase (EC 2.7.11.1) (Protein kinase Akt-2) (Protein kinase B beta) (PKB beta) (RAC-PK-beta)	HGNC:392	37.1629	0.999	30	13.151	34.5	364.3	0	1	0.886431	27	10.73	34.5	359.9	0	1	0.886431										0		55
AKT3	protein_coding	ENSG00000117020.19	AKT serine/threonine kinase 3 [Source:HGNC Symbol;Acc:HGNC:393]	10000	AKT3	AKT serine/threonine kinase 3	Q9Y243	reviewed	AKT3	AKT3 PKBG	RAC-gamma serine/threonine-protein kinase (EC 2.7.11.1) (Protein kinase Akt-3) (Protein kinase B gamma) (PKB gamma) (RAC-PK-gamma) (STK-2)	479	Evidence at protein level	5	CAUTION: In light of strong homologies in the primary amino acid sequence, the 3 AKT kinases were long surmised to play redundant and overlapping roles. More recent studies has brought into question the redundancy within AKT kinase isoforms and instead pointed to isoform specific functions in different cellular events and diseases. AKT1 is more specifically involved in cellular survival pathways,…	AKT3	RAC-gamma serine/threonine-protein kinase (EC 2.7.11.1) (Protein kinase Akt-3) (Protein kinase B gamma) (PKB gamma) (RAC-PK-gamma) (STK-2)	HGNC:393	32.6418	0.9959	32	10.8475	35.6	354.2	0	1	0.886431	31	10.5975	35.6	355	0	1	0.886431										0		62
AKTIP	protein_coding	ENSG00000166971.17	AKT interacting protein [Source:HGNC Symbol;Acc:HGNC:16710]	64400	AKTIP	AKT interacting protein	Q9H8T0	reviewed	AKTIP	AKTIP FTS	AKT-interacting protein (Ft1) (Fused toes protein homolog)	292	Evidence at protein level	5	CAUTION: Lacks the conserved Cys residue necessary for ubiquitin-conjugating enzyme E2 activity. {ECO:0000305}.	AKTIP	AKT-interacting protein (Ft1) (Fused toes protein homolog)	HGNC:16710	31.0933	0.9628	0	6.06	29.1	81.7	0	1	0.471976	0	5.5	29.1	81.7	0	1	1										0		23
ALAD	protein_coding	ENSG00000148218.16	aminolevulinate dehydratase [Source:HGNC Symbol;Acc:HGNC:395]	210	ALAD	aminolevulinate dehydratase	P13716	reviewed	ALAD	ALAD	Delta-aminolevulinic acid dehydratase (ALADH) (EC 4.2.1.24) (Porphobilinogen synthase)	330	Evidence at protein level	5		ALAD	Delta-aminolevulinic acid dehydratase (ALADH) (EC 4.2.1.24) (Porphobilinogen synthase)	HGNC:395	34.6065	0.9931	5	9	24.3	423.1	0	1	1	5	8.91	24.3	423.1	0	1	1										0		50
ALAS1	protein_coding	ENSG00000023330.15	5'-aminolevulinate synthase 1 [Source:HGNC Symbol;Acc:HGNC:396]	211	ALAS1	5'-aminolevulinate synthase 1	P13196	reviewed	ALAS1	ALAS1 ALAS3 ALASH OK/SW-cl.121	5-aminolevulinate synthase, non-specific, mitochondrial (ALAS-H) (EC 2.3.1.37) (5-aminolevulinic acid synthase 1) (Delta-ALA synthase 1) (Delta-aminolevulinate synthase 1)	640	Evidence at protein level	5		ALAS1	5-aminolevulinate synthase, non-specific, mitochondrial (ALAS-H) (EC 2.3.1.37) (5-aminolevulinic acid synthase 1) (Delta-ALA synthase 1) (Delta-aminolevulinate synthase 1)	HGNC:396	34.4617	0.998	14	9.07	9.3	418.9	0	1	1	15	7.12	9.3	419.1	0	1	1										0		58
ALAS2	protein_coding	ENSG00000158578.21	5'-aminolevulinate synthase 2 [Source:HGNC Symbol;Acc:HGNC:397]	212	ALAS2	5'-aminolevulinate synthase 2	P22557	reviewed	ALAS2	ALAS2 ALASE ASB	5-aminolevulinate synthase, erythroid-specific, mitochondrial (ALAS-E) (EC 2.3.1.37) (5-aminolevulinic acid synthase 2) (Delta-ALA synthase 2) (Delta-aminolevulinate synthase 2)	587	Evidence at protein level	5		ALAS2	5-aminolevulinate synthase, erythroid-specific, mitochondrial (ALAS-E) (EC 2.3.1.37) (5-aminolevulinic acid synthase 2) (Delta-ALA synthase 2) (Delta-aminolevulinate synthase 2)	HGNC:397	17.6037	0.9751	15	10.6	7.2	295.3	0	1	1	14	8.4	7.2	295.3	0	1	1										0		2
ALB	protein_coding	ENSG00000163631.19	albumin [Source:HGNC Symbol;Acc:HGNC:399]	213	ALB	albumin	P02768	reviewed	ALB	ALB GIG20 GIG42 PRO0903 PRO1708 PRO2044 PRO2619 PRO2675 UNQ696/PRO1341	Albumin	609	Evidence at protein level	5	CAUTION: A peptide arising from positions 166 to 174 was originally (PubMed:3087352, PubMed:2437111) termed neurotensin-related peptide (NRP) or kinetensin and was thought to regulate fat digestion, lipid absorption, and blood flow. {ECO:0000305}.	ALB	Albumin	HGNC:399	21.0619	0.9859	0	12.86	10.2	545.4	0	1	0.886431	0	12	10.2	543.5	0	1	0.886431										0		266
ALCAM	protein_coding	ENSG00000170017.12	activated leukocyte cell adhesion molecule [Source:HGNC Symbol;Acc:HGNC:400]	214	ALCAM	activated leukocyte cell adhesion molecule	Q13740	reviewed	ALCAM	ALCAM MEMD	CD166 antigen (Activated leukocyte cell adhesion molecule) (CD antigen CD166)	583	Evidence at protein level	5		ALCAM	CD166 antigen (Activated leukocyte cell adhesion molecule) (CD antigen CD166)	HGNC:400	28.5513	1	0	9.01	12.6	105.4	3	1	0.886431	0	9.13	12.6	105.2	3	1	1										0		88
ALDH16A1	protein_coding	ENSG00000161618.10	aldehyde dehydrogenase 16 family member A1 [Source:HGNC Symbol;Acc:HGNC:28114]	126133	ALDH16A1	aldehyde dehydrogenase 16 family member A1	Q8IZ83	reviewed	ALDH16A1	ALDH16A1	Aldehyde dehydrogenase family 16 member A1	802	Evidence at protein level	4	CAUTION: The active site cysteine and glutamate residues are not conserved in this protein. Its activity is therefore unsure. {ECO:0000305}.	ALDH16A1	Aldehyde dehydrogenase family 16 member A1	HGNC:28114	28.0411	0.989	0	9.493	8.6	393.1	0	1	1	0	8.993	8.6	392.8	0	1	1										0		67
ALDH18A1	protein_coding	ENSG00000059573.9	aldehyde dehydrogenase 18 family member A1 [Source:HGNC Symbol;Acc:HGNC:9722]	5832	ALDH18A1	aldehyde dehydrogenase 18 family member A1	P54886	reviewed	ALDH18A1	ALDH18A1 GSAS P5CS PYCS	Delta-1-pyrroline-5-carboxylate synthase (P5CS) (Aldehyde dehydrogenase family 18 member A1) [Includes: Glutamate 5-kinase (GK) (EC 2.7.2.11) (Gamma-glutamyl kinase); Gamma-glutamyl phosphate reductase (GPR) (EC 1.2.1.41) (Glutamate-5-semialdehyde dehydrogenase) (Glutamyl-gamma-semialdehyde dehydrogenase)]	795	Evidence at protein level	5		ALDH18A1	Delta-1-pyrroline-5-carboxylate synthase (P5CS) (Aldehyde dehydrogenase family 18 member A1) [Includes: Glutamate 5-kinase (GK) (EC 2.7.2.11) (Gamma-glutamyl kinase); Gamma-glutamyl phosphate reductase (GPR) (EC 1.2.1.41) (Glutamate-5-semialdehyde dehydrogenase) (Glutamyl-gamma-semialdehyde dehydrogenase)]	HGNC:9722	29.9867	1	13	9.75	11.2	174.1	0	1	1	19	11.474	11.2	176.2	0	1	1										0		124
ALDH1A1	protein_coding	ENSG00000165092.13	aldehyde dehydrogenase 1 family member A1 [Source:HGNC Symbol;Acc:HGNC:402]	216	ALDH1A1	aldehyde dehydrogenase 1 family member A1	P00352	reviewed	ALDH1A1	ALDH1A1 ALDC ALDH1 PUMB1	Aldehyde dehydrogenase 1A1 (EC 1.2.1.19) (EC 1.2.1.28) (EC 1.2.1.3) (EC 1.2.1.36) (3-deoxyglucosone dehydrogenase) (ALDH-E1) (ALHDII) (Aldehyde dehydrogenase family 1 member A1) (Aldehyde dehydrogenase, cytosolic) (Retinal dehydrogenase 1) (RALDH 1) (RalDH1)	501	Evidence at protein level	5		ALDH1A1	Aldehyde dehydrogenase 1A1 (EC 1.2.1.19) (EC 1.2.1.28) (EC 1.2.1.3) (EC 1.2.1.36) (3-deoxyglucosone dehydrogenase) (ALDH-E1) (ALHDII) (Aldehyde dehydrogenase family 1 member A1) (Aldehyde dehydrogenase, cytosolic) (Retinal dehydrogenase 1) (RALDH 1) (RalDH1)	HGNC:402	31.3413	0.9965	27	13.16	13.9	615.4	0	1	0.886431	26	12	13.9	615.4	0	1	1										0		108
ALDH1A2	protein_coding	ENSG00000128918.15	aldehyde dehydrogenase 1 family member A2 [Source:HGNC Symbol;Acc:HGNC:15472]	8854	ALDH1A2	aldehyde dehydrogenase 1 family member A2	O94788	reviewed	ALDH1A2	ALDH1A2 RALDH2	Retinal dehydrogenase 2 (RALDH 2) (RalDH2) (EC 1.2.1.36) (Aldehyde dehydrogenase family 1 member A2) (ALDH1A2) (Retinaldehyde-specific dehydrogenase type 2) (RALDH(II))	518	Evidence at protein level	5		ALDH1A2	Retinal dehydrogenase 2 (RALDH 2) (RalDH2) (EC 1.2.1.36) (Aldehyde dehydrogenase family 1 member A2) (ALDH1A2) (Retinaldehyde-specific dehydrogenase type 2) (RALDH(II))	HGNC:15472	33.7617	1	27	12.38	29.5	618.8	0	1	0.886431	26	12.55	29.5	618.7	0	1	1										0		63
ALDH1A3	protein_coding	ENSG00000184254.17	aldehyde dehydrogenase 1 family member A3 [Source:HGNC Symbol;Acc:HGNC:409]	220	ALDH1A3	aldehyde dehydrogenase 1 family member A3	P47895	reviewed	ALDH1A3	ALDH1A3 ALDH6	Retinaldehyde dehydrogenase 3 (RALDH-3) (RalDH3) (EC 1.2.1.36) (Aldehyde dehydrogenase 6) (Aldehyde dehydrogenase family 1 member A3) (ALDH1A3)	512	Evidence at protein level	5		ALDH1A3	Retinaldehyde dehydrogenase 3 (RALDH-3) (RalDH3) (EC 1.2.1.36) (Aldehyde dehydrogenase 6) (Aldehyde dehydrogenase family 1 member A3) (ALDH1A3)	HGNC:409	38.6031	1	28	12.46	22.3	620.1	0	1	0.886431	27	12.05	22.3	620.1	0	1	1										0		74
ALDH1B1	protein_coding	ENSG00000137124.8	aldehyde dehydrogenase 1 family member B1 [Source:HGNC Symbol;Acc:HGNC:407]	219	ALDH1B1	aldehyde dehydrogenase 1 family member B1	P30837	reviewed	ALDH1B1	ALDH1B1 ALDH5 ALDHX	Aldehyde dehydrogenase X, mitochondrial (EC 1.2.1.3) (Aldehyde dehydrogenase 5) (Aldehyde dehydrogenase family 1 member B1)	517	Evidence at protein level	5		ALDH1B1	Aldehyde dehydrogenase X, mitochondrial (EC 1.2.1.3) (Aldehyde dehydrogenase 5) (Aldehyde dehydrogenase family 1 member B1)	HGNC:407	19.4577	0.987	27	2	19	618.8	0	1	1	26	1	19	618.8	0	1	1										0		81
ALDH1L1	protein_coding	ENSG00000144908.14	aldehyde dehydrogenase 1 family member L1 [Source:HGNC Symbol;Acc:HGNC:3978]	10840	ALDH1L1	aldehyde dehydrogenase 1 family member L1	O75891	reviewed	ALDH1L1	ALDH1L1 FTHFD	Cytosolic 10-formyltetrahydrofolate dehydrogenase (10-FTHFDH) (FDH) (EC 1.5.1.6) (Aldehyde dehydrogenase family 1 member L1)	902	Evidence at protein level	5		ALDH1L1	Cytosolic 10-formyltetrahydrofolate dehydrogenase (10-FTHFDH) (FDH) (EC 1.5.1.6) (Aldehyde dehydrogenase family 1 member L1)	HGNC:3978	30.3667	0.9179	28	22.57	26.5	839.9	0	1	1	32	19.33	26.5	836.6	0	1	1										0		141
ALDH1L2	protein_coding	ENSG00000136010.14	aldehyde dehydrogenase 1 family member L2 [Source:HGNC Symbol;Acc:HGNC:26777]	160428	ALDH1L2	aldehyde dehydrogenase 1 family member L2	Q3SY69	reviewed	ALDH1L2	ALDH1L2	Mitochondrial 10-formyltetrahydrofolate dehydrogenase (Mitochondrial 10-FTHFDH) (mtFDH) (EC 1.5.1.6) (Aldehyde dehydrogenase family 1 member L2)	923	Evidence at protein level	5		ALDH1L2	Mitochondrial 10-formyltetrahydrofolate dehydrogenase (Mitochondrial 10-FTHFDH) (mtFDH) (EC 1.5.1.6) (Aldehyde dehydrogenase family 1 member L2)	HGNC:26777	35.6286	0.9821	29	19.13	30.6	805.1	0	1	1	32	22.05	30.6	809.6	0	1	1										0		120
ALDH2	protein_coding	ENSG00000111275.13	aldehyde dehydrogenase 2 family member [Source:HGNC Symbol;Acc:HGNC:404]	217	ALDH2	aldehyde dehydrogenase 2 family member	P05091	reviewed	ALDH2	ALDH2 ALDM	Aldehyde dehydrogenase, mitochondrial (EC 1.2.1.3) (ALDH class 2) (ALDH-E2) (ALDHI)	517	Evidence at protein level	5		ALDH2	Aldehyde dehydrogenase, mitochondrial (EC 1.2.1.3) (ALDH class 2) (ALDH-E2) (ALDHI)	HGNC:404	33.31	0.989	27	11.88	11.4	608.5	0	1	1	27	11.88	11.4	608.5	0	1	1										0		83
ALDH3A1	protein_coding	ENSG00000108602.18	aldehyde dehydrogenase 3 family member A1 [Source:HGNC Symbol;Acc:HGNC:405]	218	ALDH3A1	aldehyde dehydrogenase 3 family member A1	P30838	reviewed	ALDH3A1	ALDH3A1 ALDH3	Aldehyde dehydrogenase, dimeric NADP-preferring (EC 1.2.1.5) (ALDHIII) (Aldehyde dehydrogenase 3) (Aldehyde dehydrogenase family 3 member A1)	453	Evidence at protein level	5		ALDH3A1	Aldehyde dehydrogenase, dimeric NADP-preferring (EC 1.2.1.5) (ALDHIII) (Aldehyde dehydrogenase 3) (Aldehyde dehydrogenase family 3 member A1)	HGNC:405	23.7925	0.8653	30	10.83	8.9	330.8	0	1	0.69764	30	9.58	8.9	330.8	0	1	1										0		60
ALDH3A2	protein_coding	ENSG00000072210.19	aldehyde dehydrogenase 3 family member A2 [Source:HGNC Symbol;Acc:HGNC:403]	224	ALDH3A2	aldehyde dehydrogenase 3 family member A2	P51648	reviewed	ALDH3A2	ALDH3A2 ALDH10 FALDH	Aldehyde dehydrogenase family 3 member A2 (EC 1.2.1.3) (EC 1.2.1.94) (Aldehyde dehydrogenase 10) (Fatty aldehyde dehydrogenase) (Microsomal aldehyde dehydrogenase)	485	Evidence at protein level	5		ALDH3A2	Aldehyde dehydrogenase family 3 member A2 (EC 1.2.1.3) (EC 1.2.1.94) (Aldehyde dehydrogenase 10) (Fatty aldehyde dehydrogenase) (Microsomal aldehyde dehydrogenase)	HGNC:403	29.6494	0.9595	30	11.9	13.3	286.3	3	1	1	30	9.75	13.3	286.3	2	1	1										0		69
ALDH3B1	protein_coding	ENSG00000006534.17	aldehyde dehydrogenase 3 family member B1 [Source:HGNC Symbol;Acc:HGNC:410]	221	ALDH3B1	aldehyde dehydrogenase 3 family member B1	P43353	reviewed	ALDH3B1	ALDH3B1 ALDH7	Aldehyde dehydrogenase family 3 member B1 (EC 1.2.1.28) (EC 1.2.1.5) (EC 1.2.1.7) (Aldehyde dehydrogenase 7)	468	Evidence at protein level	5		ALDH3B1	Aldehyde dehydrogenase family 3 member B1 (EC 1.2.1.28) (EC 1.2.1.5) (EC 1.2.1.7) (Aldehyde dehydrogenase 7)	HGNC:410	31.4156	0.9715	30	10.16	12.6	288.2	0	1	1	28	9.83	12.6	288.2	0	1	1										0		32
ALDH3B2	protein_coding	ENSG00000132746.16	aldehyde dehydrogenase 3 family member B2 [Source:HGNC Symbol;Acc:HGNC:411]	222	ALDH3B2	aldehyde dehydrogenase 3 family member B2	P48448	reviewed	ALDH3B2	ALDH3B2 ALDH8	Aldehyde dehydrogenase family 3 member B2 (EC 1.2.1.3) (Aldehyde dehydrogenase 8)	385	Evidence at transcript level	5		ALDH3B2	Aldehyde dehydrogenase family 3 member B2 (EC 1.2.1.3) (Aldehyde dehydrogenase 8)	HGNC:411	29.6933	0.9446	27	9.15	0.8	259	2	1	1	27	7.58	0.8	259	1	1	0.886431										0		7
ALDH4A1	protein_coding	ENSG00000159423.17	aldehyde dehydrogenase 4 family member A1 [Source:HGNC Symbol;Acc:HGNC:406]	8659	ALDH4A1	aldehyde dehydrogenase 4 family member A1	P30038	reviewed	ALDH4A1	ALDH4A1 ALDH4 P5CDH	Delta-1-pyrroline-5-carboxylate dehydrogenase, mitochondrial (P5C dehydrogenase) (EC 1.2.1.88) (Aldehyde dehydrogenase family 4 member A1) (L-glutamate gamma-semialdehyde dehydrogenase)	563	Evidence at protein level	5		ALDH4A1	Delta-1-pyrroline-5-carboxylate dehydrogenase, mitochondrial (P5C dehydrogenase) (EC 1.2.1.88) (Aldehyde dehydrogenase family 4 member A1) (L-glutamate gamma-semialdehyde dehydrogenase)	HGNC:406	28.6231	0.978	40	12.58	11.3	349.8	0	1	1	39	12.58	11.3	349.8	0	1	1										0		94
ALDH5A1	protein_coding	ENSG00000112294.14	aldehyde dehydrogenase 5 family member A1 [Source:HGNC Symbol;Acc:HGNC:408]	7915	ALDH5A1	aldehyde dehydrogenase 5 family member A1	P51649	reviewed	ALDH5A1	ALDH5A1 SSADH	Succinate-semialdehyde dehydrogenase, mitochondrial (EC 1.2.1.24) (Aldehyde dehydrogenase family 5 member A1) (NAD(+)-dependent succinic semialdehyde dehydrogenase)	535	Evidence at protein level	5		ALDH5A1	Succinate-semialdehyde dehydrogenase, mitochondrial (EC 1.2.1.24) (Aldehyde dehydrogenase family 5 member A1) (NAD(+)-dependent succinic semialdehyde dehydrogenase)	HGNC:408	40.5721	0.9767	35	10.5	5.8	543.8	0	1	1	30	9.5	5.8	543.8	0	1	1										0		80
ALDH6A1	protein_coding	ENSG00000119711.13	aldehyde dehydrogenase 6 family member A1 [Source:HGNC Symbol;Acc:HGNC:7179]	4329	ALDH6A1	aldehyde dehydrogenase 6 family member A1	Q02252	reviewed	ALDH6A1	ALDH6A1 MMSDH	Methylmalonate-semialdehyde/malonate-semialdehyde dehydrogenase [acylating], mitochondrial (MMSDH) (EC 1.2.1.27) (Aldehyde dehydrogenase family 6 member A1) (Malonate-semialdehyde dehydrogenase [acylating])	535	Evidence at protein level	5		ALDH6A1	Methylmalonate-semialdehyde/malonate-semialdehyde dehydrogenase [acylating], mitochondrial (MMSDH) (EC 1.2.1.27) (Aldehyde dehydrogenase family 6 member A1) (Malonate-semialdehyde dehydrogenase [acylating])	HGNC:7179	24.1692	1	27	10.3	3.6	461.1	0	1	1	27	10.63	3.6	461.1	0	1	1										0		88
ALDH7A1	protein_coding	ENSG00000164904.18	aldehyde dehydrogenase 7 family member A1 [Source:HGNC Symbol;Acc:HGNC:877]	501	ALDH7A1	aldehyde dehydrogenase 7 family member A1	P49419	reviewed	ALDH7A1	ALDH7A1 ATQ1	Alpha-aminoadipic semialdehyde dehydrogenase (Alpha-AASA dehydrogenase) (EC 1.2.1.31) (Aldehyde dehydrogenase family 7 member A1) (EC 1.2.1.3) (Antiquitin-1) (Betaine aldehyde dehydrogenase) (EC 1.2.1.8) (Delta1-piperideine-6-carboxylate dehydrogenase) (P6c dehydrogenase)	539	Evidence at protein level	5		ALDH7A1	Alpha-aminoadipic semialdehyde dehydrogenase (Alpha-AASA dehydrogenase) (EC 1.2.1.31) (Aldehyde dehydrogenase family 7 member A1) (EC 1.2.1.3) (Antiquitin-1) (Betaine aldehyde dehydrogenase) (EC 1.2.1.8) (Delta1-piperideine-6-carboxylate dehydrogenase) (P6c dehydrogenase)	HGNC:877	29.2143	0.8588	30	15.205	9.8	438.8	0	1	1	27	14.5	9.8	439.1	0	1	1										0		87
ALDH8A1	protein_coding	ENSG00000118514.14	aldehyde dehydrogenase 8 family member A1 [Source:HGNC Symbol;Acc:HGNC:15471]	64577	ALDH8A1	aldehyde dehydrogenase 8 family member A1	Q9H2A2	reviewed	ALDH8A1	ALDH8A1 ALDH12	2-aminomuconic semialdehyde dehydrogenase (EC 1.2.1.32) (Aldehyde dehydrogenase 12) (Aldehyde dehydrogenase family 8 member A1)	487	Evidence at protein level	5	CAUTION: Originally described as a retinal dehydrogenase based on its ability to preferentially oxidize 9-cis-retinal (PubMed:11007799). It has been reassigned to a 2-aminomuconic semialdehyde dehydrogenase (PubMed:29703752). {ECO:0000269|PubMed:11007799, ECO:0000269|PubMed:29703752}.	ALDH8A1	2-aminomuconic semialdehyde dehydrogenase (EC 1.2.1.32) (Aldehyde dehydrogenase 12) (Aldehyde dehydrogenase family 8 member A1)	HGNC:15471	33.1207	0.9717	28	9.33	30.4	560.6	0	1	1	29	7	30.4	560.6	0	1	1										0		59
ALDH9A1	protein_coding	ENSG00000143149.13	aldehyde dehydrogenase 9 family member A1 [Source:HGNC Symbol;Acc:HGNC:412]	223	ALDH9A1	aldehyde dehydrogenase 9 family member A1	P49189	reviewed	ALDH9A1	ALDH9A1 ALDH4 ALDH7 ALDH9	4-trimethylaminobutyraldehyde dehydrogenase (TMABA-DH) (TMABALDH) (EC 1.2.1.47) (Aldehyde dehydrogenase E3 isozyme) (Aldehyde dehydrogenase family 9 member A1) (EC 1.2.1.3) (Formaldehyde dehydrogenase) (EC 1.2.1.46) (Gamma-aminobutyraldehyde dehydrogenase) (EC 1.2.1.19) (R-aminobutyraldehyde dehydrogenase) [Cleaved into: 4-trimethylaminobutyraldehyde dehydrogenase, N-terminally processed]	494	Evidence at protein level	5		ALDH9A1	4-trimethylaminobutyraldehyde dehydrogenase (TMABA-DH) (TMABALDH) (EC 1.2.1.47) (Aldehyde dehydrogenase E3 isozyme) (Aldehyde dehydrogenase family 9 member A1) (EC 1.2.1.3) (Formaldehyde dehydrogenase) (EC 1.2.1.46) (Gamma-aminobutyraldehyde dehydrogenase) (EC 1.2.1.19) (R-aminobutyraldehyde dehydrogenase) [Cleaved into: 4-trimethylaminobutyraldehyde dehydrogenase, N-terminally processed]	HGNC:412	36.9137	0.9319	27	11	4.4	581.7	0	1	1	27	11.5	4.4	581.7	0	1	1										0		86
ALDOA	protein_coding	ENSG00000149925.22	aldolase, fructose-bisphosphate A [Source:HGNC Symbol;Acc:HGNC:414]	226	ALDOA	aldolase, fructose-bisphosphate A	P04075	reviewed	ALDOA	ALDOA ALDA	Fructose-bisphosphate aldolase A (EC 4.1.2.13) (Lung cancer antigen NY-LU-1) (Muscle-type aldolase)	364	Evidence at protein level	5		ALDOA	Fructose-bisphosphate aldolase A (EC 4.1.2.13) (Lung cancer antigen NY-LU-1) (Muscle-type aldolase)	HGNC:414	28.7279	0.9755	16	9.99	35.6	627.5	0	1	0.886431	20	7.25	35.6	627.5	0	1	1										0		106
ALDOB	protein_coding	ENSG00000136872.21	aldolase, fructose-bisphosphate B [Source:HGNC Symbol;Acc:HGNC:417]	229	ALDOB	aldolase, fructose-bisphosphate B	P05062	reviewed	ALDOB	ALDOB ALDB	Fructose-bisphosphate aldolase B (EC 4.1.2.13) (Liver-type aldolase)	364	Evidence at protein level	5		ALDOB	Fructose-bisphosphate aldolase B (EC 4.1.2.13) (Liver-type aldolase)	HGNC:417	24.7984	1	16	8.25	32.6	579.5	0	1	0.886431	19	7.25	32.6	579.5	0	1	1										0		71
ALDOC	protein_coding	ENSG00000109107.14	aldolase, fructose-bisphosphate C [Source:HGNC Symbol;Acc:HGNC:418]	230	ALDOC	aldolase, fructose-bisphosphate C	P09972	reviewed	ALDOC	ALDOC ALDC	Fructose-bisphosphate aldolase C (EC 4.1.2.13) (Brain-type aldolase)	364	Evidence at protein level	5		ALDOC	Fructose-bisphosphate aldolase C (EC 4.1.2.13) (Brain-type aldolase)	HGNC:418	25.2373	1	16	8.08	35.6	608.5	0	1	0.886431	19	7.25	35.6	608.5	0	1	0.69764										0		70
ALG1	protein_coding	ENSG00000033011.14	ALG1 chitobiosyldiphosphodolichol beta-mannosyltransferase [Source:HGNC Symbol;Acc:HGNC:18294]	56052	ALG1	ALG1 chitobiosyldiphosphodolichol beta-mannosyltransferase	Q9BT22	reviewed	ALG1	ALG1 HMAT1 HMT1 PSEC0061 UNQ861/PRO1870	Chitobiosyldiphosphodolichol beta-mannosyltransferase (EC 2.4.1.142) (Asparagine-linked glycosylation protein 1 homolog) (Beta-1,4-mannosyltransferase) (GDP-Man:GlcNAc2-PP-dolichol mannosyltransferase) (GDP-mannose-dolichol diphosphochitobiose mannosyltransferase) (Mannosyltransferase-1) (MT-1) (hMat-1)	464	Evidence at protein level	5		ALG1	Chitobiosyldiphosphodolichol beta-mannosyltransferase (EC 2.4.1.142) (Asparagine-linked glycosylation protein 1 homolog) (Beta-1,4-mannosyltransferase) (GDP-Man:GlcNAc2-PP-dolichol mannosyltransferase) (GDP-mannose-dolichol diphosphochitobiose mannosyltransferase) (Mannosyltransferase-1) (MT-1) (hMat-1)	HGNC:18294	31.3928	0.9999	0	13.04	3.8	40.6	0	1	1	0	11.75	3.8	40.6	0	1	1										0		30
ALG10	protein_coding	ENSG00000139133.7	ALG10 alpha-1,2-glucosyltransferase [Source:HGNC Symbol;Acc:HGNC:23162]	84920	ALG10	ALG10 alpha-1,2-glucosyltransferase	Q5BKT4	reviewed	ALG10	ALG10 ALG10A	Dol-P-Glc:Glc(2)Man(9)GlcNAc(2)-PP-Dol alpha-1,2-glucosyltransferase (EC 2.4.1.256) (Alpha-1,2-glucosyltransferase ALG10-A) (Alpha-2-glucosyltransferase ALG10-A) (Asparagine-linked glycosylation protein 10 homolog A)	473	Evidence at protein level	4		ALG10	Dol-P-Glc:Glc(2)Man(9)GlcNAc(2)-PP-Dol alpha-1,2-glucosyltransferase (EC 2.4.1.256) (Alpha-1,2-glucosyltransferase ALG10-A) (Alpha-2-glucosyltransferase ALG10-A) (Asparagine-linked glycosylation protein 10 homolog A)	HGNC:23162	19.9186	0.8604	0	4.08	17	439.3	10	1	1	0	3	17	439.3	8	1	1										0		17
ALG10B	protein_coding	ENSG00000175548.9	ALG10 alpha-1,2-glucosyltransferase B [Source:HGNC Symbol;Acc:HGNC:31088]	144245	ALG10B	ALG10 alpha-1,2-glucosyltransferase B	Q5I7T1	reviewed	ALG10B	ALG10B KCR1	Putative Dol-P-Glc:Glc(2)Man(9)GlcNAc(2)-PP-Dol alpha-1,2-glucosyltransferase (EC 2.4.1.256) (Alpha-1,2-glucosyltransferase ALG10-A) (Alpha-2-glucosyltransferase ALG10-B) (Asparagine-linked glycosylation protein 10 homolog B) (Potassium channel regulator 1)	473	Evidence at protein level	5		ALG10B	Putative Dol-P-Glc:Glc(2)Man(9)GlcNAc(2)-PP-Dol alpha-1,2-glucosyltransferase (EC 2.4.1.256) (Alpha-1,2-glucosyltransferase ALG10-A) (Alpha-2-glucosyltransferase ALG10-B) (Asparagine-linked glycosylation protein 10 homolog B) (Potassium channel regulator 1)	HGNC:31088	19.3202	0.8495	0	4.08	13.8	437.5	7	1	1	0	3	13.8	437.5	10	1	1										0		1
ALG11	protein_coding	ENSG00000253710.5	ALG11 alpha-1,2-mannosyltransferase [Source:HGNC Symbol;Acc:HGNC:32456]	440138	ALG11	ALG11 alpha-1,2-mannosyltransferase	Q2TAA5	reviewed	ALG11	ALG11 GT8	GDP-Man:Man(3)GlcNAc(2)-PP-Dol alpha-1,2-mannosyltransferase (EC 2.4.1.131) (Asparagine-linked glycosylation protein 11 homolog) (Glycolipid 2-alpha-mannosyltransferase)	492	Evidence at protein level	5		ALG11	GDP-Man:Man(3)GlcNAc(2)-PP-Dol alpha-1,2-mannosyltransferase (EC 2.4.1.131) (Asparagine-linked glycosylation protein 11 homolog) (Glycolipid 2-alpha-mannosyltransferase)	HGNC:32456	21.7173	1	18	5.33	10.1	404.6	2	1	1	18	3	10.1	404	0	1	1										0		34
ALG12	protein_coding	ENSG00000182858.14	ALG12 alpha-1,6-mannosyltransferase [Source:HGNC Symbol;Acc:HGNC:19358]	79087	ALG12	ALG12 alpha-1,6-mannosyltransferase	Q9BV10	reviewed	ALG12	ALG12 PP14673	Dol-P-Man:Man(7)GlcNAc(2)-PP-Dol alpha-1,6-mannosyltransferase (EC 2.4.1.260) (Asparagine-linked glycosylation protein 12 homolog) (hALG12) (Dolichyl-P-Man:Man(7)GlcNAc(2)-PP-dolichyl-alpha-1,6-mannosyltransferase) (Mannosyltransferase ALG12 homolog) (Membrane protein SB87)	488	Evidence at protein level	5		ALG12	Dol-P-Man:Man(7)GlcNAc(2)-PP-Dol alpha-1,6-mannosyltransferase (EC 2.4.1.260) (Asparagine-linked glycosylation protein 12 homolog) (hALG12) (Dolichyl-P-Man:Man(7)GlcNAc(2)-PP-dolichyl-alpha-1,6-mannosyltransferase) (Mannosyltransferase ALG12 homolog) (Membrane protein SB87)	HGNC:19358	33.3079	0.9622	0	10.08	13.5	147.9	10	1	1	0	8.75	13.5	148.3	5	1	1										0		16
ALG13	protein_coding	ENSG00000101901.13	ALG13 UDP-N-acetylglucosaminyltransferase subunit [Source:HGNC Symbol;Acc:HGNC:30881]	79868	ALG13	ALG13 UDP-N-acetylglucosaminyltransferase subunit	Q9NP73	reviewed	ALG13	ALG13 CXorf45 GLT28D1 MDS031	Putative bifunctional UDP-N-acetylglucosamine transferase and deubiquitinase ALG13 (EC 2.4.1.141) (EC 3.4.19.12) (Asparagine-linked glycosylation 13 homolog) (Glycosyltransferase 28 domain-containing protein 1) (UDP-N-acetylglucosamine transferase subunit ALG13 homolog)	1137	Evidence at protein level	5		ALG13	Putative bifunctional UDP-N-acetylglucosamine transferase and deubiquitinase ALG13 (EC 2.4.1.141) (EC 3.4.19.12) (Asparagine-linked glycosylation 13 homolog) (Glycosyltransferase 28 domain-containing protein 1) (UDP-N-acetylglucosamine transferase subunit ALG13 homolog)	HGNC:30881	16.8477	0.9997	17	4.66	20.1	101.8	0	1	1	16	6.312	0.8	140	0	1	1										0		60
ALG14	protein_coding	ENSG00000172339.10	ALG14 UDP-N-acetylglucosaminyltransferase subunit [Source:HGNC Symbol;Acc:HGNC:28287]	199857	ALG14	ALG14 UDP-N-acetylglucosaminyltransferase subunit	Q96F25	reviewed	ALG14	ALG14	UDP-N-acetylglucosamine transferase subunit ALG14 homolog	216	Evidence at protein level	5		ALG14	UDP-N-acetylglucosamine transferase subunit ALG14 homolog	HGNC:28287	17.5971	0.9449	0	4	4.8	222.1	0	1	1	0	4	4.8	222.1	0	1	1										0		12
ALG1L2	protein_coding	ENSG00000251287.9	ALG1 chitobiosyldiphosphodolichol beta-mannosyltransferase like 2 [Source:HGNC Symbol;Acc:HGNC:37258]	644974	ALG1L2	ALG1 chitobiosyldiphosphodolichol beta-mannosyltransferase like 2	C9J202	reviewed	ALG1L2	ALG1L2	Putative glycosyltransferase ALG1L2 (EC 2.4.1.-)	215	Inferred from homology	2		ALG1L2	Putative glycosyltransferase ALG1L2 (EC 2.4.1.-)	HGNC:37258	22.2124	0.7221	0	6.83	0	30.3	0	0.5012	1	0	5.116	0	0	0	0.4805	1										0		4
ALG2	protein_coding	ENSG00000119523.10	ALG2 alpha-1,3/1,6-mannosyltransferase [Source:HGNC Symbol;Acc:HGNC:23159]	85365	ALG2	ALG2 alpha-1,3/1,6-mannosyltransferase	Q9H553	reviewed	ALG2	ALG2 UNQ666/PRO1298	Alpha-1,3/1,6-mannosyltransferase ALG2 (EC 2.4.1.132) (EC 2.4.1.257) (Asparagine-linked glycosylation protein 2 homolog) (GDP-Man:Man(1)GlcNAc(2)-PP-Dol alpha-1,3-mannosyltransferase) (GDP-Man:Man(1)GlcNAc(2)-PP-dolichol mannosyltransferase) (GDP-Man:Man(2)GlcNAc(2)-PP-Dol alpha-1,6-mannosyltransferase)	416	Evidence at protein level	5		ALG2	Alpha-1,3/1,6-mannosyltransferase ALG2 (EC 2.4.1.132) (EC 2.4.1.257) (Asparagine-linked glycosylation protein 2 homolog) (GDP-Man:Man(1)GlcNAc(2)-PP-Dol alpha-1,3-mannosyltransferase) (GDP-Man:Man(1)GlcNAc(2)-PP-dolichol mannosyltransferase) (GDP-Man:Man(2)GlcNAc(2)-PP-Dol alpha-1,6-mannosyltransferase)	HGNC:23159	22.8467	1	19	2	9.7	123.1	0	1	1	19	2	9.7	123.1	0	1	1										0		47
ALG3	protein_coding	ENSG00000214160.10	ALG3 alpha-1,3- mannosyltransferase [Source:HGNC Symbol;Acc:HGNC:23056]	10195	ALG3	ALG3 alpha-1,3- mannosyltransferase	Q92685	reviewed	ALG3	ALG3 NOT NOT56L	Dol-P-Man:Man(5)GlcNAc(2)-PP-Dol alpha-1,3-mannosyltransferase (EC 2.4.1.258) (Asparagine-linked glycosylation protein 3 homolog) (Dol-P-Man-dependent alpha(1-3)-mannosyltransferase) (Dolichyl-P-Man:Man(5)GlcNAc(2)-PP-dolichyl mannosyltransferase) (Dolichyl-phosphate-mannose--glycolipid alpha-mannosyltransferase) (Not56-like protein)	438	Evidence at protein level	5		ALG3	Dol-P-Man:Man(5)GlcNAc(2)-PP-Dol alpha-1,3-mannosyltransferase (EC 2.4.1.258) (Asparagine-linked glycosylation protein 3 homolog) (Dol-P-Man-dependent alpha(1-3)-mannosyltransferase) (Dolichyl-P-Man:Man(5)GlcNAc(2)-PP-dolichyl mannosyltransferase) (Dolichyl-phosphate-mannose--glycolipid alpha-mannosyltransferase) (Not56-like protein)	HGNC:23056	21.6121	0.9988	0	9.53	14.2	476.3	11	1	1	0	8.35	14.2	476.3	6	1	1										0		12
ALG5	protein_coding	ENSG00000120697.10	ALG5 dolichyl-phosphate beta-glucosyltransferase [Source:HGNC Symbol;Acc:HGNC:20266]	29880	ALG5	ALG5 dolichyl-phosphate beta-glucosyltransferase	Q9Y673	reviewed	ALG5	ALG5 HSPC149	Dolichyl-phosphate beta-glucosyltransferase (DolP-glucosyltransferase) (EC 2.4.1.117) (Asparagine-linked glycosylation protein 5 homolog)	324	Evidence at protein level	5		ALG5	Dolichyl-phosphate beta-glucosyltransferase (DolP-glucosyltransferase) (EC 2.4.1.117) (Asparagine-linked glycosylation protein 5 homolog)	HGNC:20266	25.5487	0.9555	15	9.49	5.4	89	0	1	1	16	9.33	5.4	88.6	0	1	1										0		41
ALG6	protein_coding	ENSG00000088035.18	ALG6 alpha-1,3-glucosyltransferase [Source:HGNC Symbol;Acc:HGNC:23157]	29929	ALG6	ALG6 alpha-1,3-glucosyltransferase	Q9Y672	reviewed	ALG6	ALG6 My046	Dolichyl pyrophosphate Man9GlcNAc2 alpha-1,3-glucosyltransferase (EC 2.4.1.267) (Asparagine-linked glycosylation protein 6 homolog) (Dol-P-Glc:Man(9)GlcNAc(2)-PP-Dol alpha-1,3-glucosyltransferase) (Dolichyl-P-Glc:Man9GlcNAc2-PP-dolichyl glucosyltransferase)	507	Evidence at protein level	5		ALG6	Dolichyl pyrophosphate Man9GlcNAc2 alpha-1,3-glucosyltransferase (EC 2.4.1.267) (Asparagine-linked glycosylation protein 6 homolog) (Dol-P-Glc:Man(9)GlcNAc(2)-PP-Dol alpha-1,3-glucosyltransferase) (Dolichyl-P-Glc:Man9GlcNAc2-PP-dolichyl glucosyltransferase)	HGNC:23157	21.8193	0.969	0	12.5	18.1	479.9	13	1	1	0	12	18.1	479.9	0	1	1										0		11
ALG8	protein_coding	ENSG00000159063.14	ALG8 alpha-1,3-glucosyltransferase [Source:HGNC Symbol;Acc:HGNC:23161]	79053	ALG8	ALG8 alpha-1,3-glucosyltransferase	Q9BVK2	reviewed	ALG8	ALG8 HUSSY-02	Probable dolichyl pyrophosphate Glc1Man9GlcNAc2 alpha-1,3-glucosyltransferase (EC 2.4.1.265) (Asparagine-linked glycosylation protein 8 homolog) (Dol-P-Glc:Glc(1)Man(9)GlcNAc(2)-PP-dolichyl alpha-1,3-glucosyltransferase) (Dolichyl-P-Glc:Glc1Man9GlcNAc2-PP-dolichyl glucosyltransferase)	526	Evidence at protein level	5		ALG8	Probable dolichyl pyrophosphate Glc1Man9GlcNAc2 alpha-1,3-glucosyltransferase (EC 2.4.1.265) (Asparagine-linked glycosylation protein 8 homolog) (Dol-P-Glc:Glc(1)Man(9)GlcNAc(2)-PP-dolichyl alpha-1,3-glucosyltransferase) (Dolichyl-P-Glc:Glc1Man9GlcNAc2-PP-dolichyl glucosyltransferase)	HGNC:23161	24.4491	0.9706	0	5.7085	13.4	571.2	40	1	1	0	2.85	13.4	571.2	11	1	1										0		14
ALG9	protein_coding	ENSG00000086848.15	ALG9 alpha-1,2-mannosyltransferase [Source:HGNC Symbol;Acc:HGNC:15672]	79796	ALG9	ALG9 alpha-1,2-mannosyltransferase	Q9H6U8	reviewed	ALG9	ALG9 DIBD1	Alpha-1,2-mannosyltransferase ALG9 (EC 2.4.1.259) (EC 2.4.1.261) (Asparagine-linked glycosylation protein 9 homolog) (Disrupted in bipolar disorder protein 1) (Dol-P-Man:Man(6)GlcNAc(2)-PP-Dol alpha-1,2-mannosyltransferase) (Dol-P-Man:Man(8)GlcNAc(2)-PP-Dol alpha-1,2-mannosyltransferase)	611	Evidence at protein level	5		ALG9	Alpha-1,2-mannosyltransferase ALG9 (EC 2.4.1.259) (EC 2.4.1.261) (Asparagine-linked glycosylation protein 9 homolog) (Disrupted in bipolar disorder protein 1) (Dol-P-Man:Man(6)GlcNAc(2)-PP-Dol alpha-1,2-mannosyltransferase) (Dol-P-Man:Man(8)GlcNAc(2)-PP-Dol alpha-1,2-mannosyltransferase)	HGNC:15672	27.8575	0.9841	0	10.909	11.5	415.6	14	1	1	0	10.36	11.5	415.7	28	1	1										0		30
ALK	protein_coding	ENSG00000171094.18	ALK receptor tyrosine kinase [Source:HGNC Symbol;Acc:HGNC:427]	238	ALK	ALK receptor tyrosine kinase	Q9UM73	reviewed	ALK	ALK	ALK tyrosine kinase receptor (EC 2.7.10.1) (Anaplastic lymphoma kinase) (CD antigen CD246)	1620	Evidence at protein level	5		ALK	ALK tyrosine kinase receptor (EC 2.7.10.1) (Anaplastic lymphoma kinase) (CD antigen CD246)	HGNC:427	33.1151	0.9984	19	9.25	3.3	404.9	2	1	1	18	8.75	3.3	404.4	0	1	1										0		63
ALKAL1	protein_coding	ENSG00000196711.9	ALK and LTK ligand 1 [Source:HGNC Symbol;Acc:HGNC:33775]	389658	ALKAL1	ALK and LTK ligand 1	Q6UXT8	reviewed	ALKAL1	ALKAL1 FAM150A UNQ9433/PRO34745	ALK and LTK ligand 1 (Augmentor beta) (AUG-beta)	129	Evidence at protein level	5		ALKAL1	ALK and LTK ligand 1 (Augmentor beta) (AUG-beta)	HGNC:33775	18.8104	0.9154	0	0.75	3.4	135.5	0	1	0.886431	0	0.75	3.4	135.5	0	1	0.886431										0
ALKAL2	protein_coding	ENSG00000189292.17	ALK and LTK ligand 2 [Source:HGNC Symbol;Acc:HGNC:27683]	285016	ALKAL2	ALK and LTK ligand 2	Q6UX46	reviewed	ALKAL2	ALKAL2 FAM150B UNQ542/PRO1097	ALK and LTK ligand 2 (Augmentor alpha) (AUG-alpha)	152	Evidence at protein level	5	CAUTION: It is unclear whether it activates ALK as a homodimer or a monomer (PubMed:34646012, PubMed:34819673). According to a report, homodimeric ALKAL2 activates ALK (PubMed:34819673). According to a second publication, monomeric ALKAL2 binds and activates ALK (PubMed:34646012). {ECO:0000269|PubMed:34646012, ECO:0000269|PubMed:34819673}.	ALKAL2	ALK and LTK ligand 2 (Augmentor alpha) (AUG-alpha)	HGNC:27683	28.5265	0.9827	0	0	6.5	180	0	1	0.886431	0	0	6.5	180	0	1	0.886431										0		4
ALKBH1	protein_coding	ENSG00000100601.10	alkB homolog 1, histone H2A dioxygenase [Source:HGNC Symbol;Acc:HGNC:17911]	8846	ALKBH1	alkB homolog 1, histone H2A dioxygenase	Q13686	reviewed	ALKBH1	ALKBH1 ABH ABH1 ALKBH	Nucleic acid dioxygenase ALKBH1 (EC 1.14.11.-) (Alkylated DNA repair protein alkB homolog 1) (Alpha-ketoglutarate-dependent dioxygenase ABH1) (DNA 6mA demethylase) (DNA N6-methyl adenine demethylase ALKBH1) (EC 1.14.11.51) (DNA lyase ABH1) (EC 4.2.99.18) (DNA oxidative demethylase ALKBH1) (EC 1.14.11.33) (mRNA N(3)-methylcytidine demethylase) (EC 1.14.11.-)	389	Evidence at protein level	5	CAUTION: The DNA N6-methyl adenine demethylase activity is subject to discussion. According to a report, biochemical assays do not reveal clear DNA N6-methyl adenine demethylase activity in vivo (PubMed:27745969). According to another study, has clear DNA N6-methyl adenine demethylase activity (PubMed:30017583). {ECO:0000269|PubMed:27745969, ECO:0000269|PubMed:30017583}.	ALKBH1	Nucleic acid dioxygenase ALKBH1 (EC 1.14.11.-) (Alkylated DNA repair protein alkB homolog 1) (Alpha-ketoglutarate-dependent dioxygenase ABH1) (DNA 6mA demethylase) (DNA N6-methyl adenine demethylase ALKBH1) (EC 1.14.11.51) (DNA lyase ABH1) (EC 4.2.99.18) (DNA oxidative demethylase ALKBH1) (EC 1.14.11.33) (mRNA N(3)-methylcytidine demethylase) (EC 1.14.11.-)	HGNC:17911	18.2705	0.9974	14	5.83	11.2	0	0	1	1	14	6.5	11.2	0	0	1	1										0		29
ALKBH2	protein_coding	ENSG00000189046.11	alkB homolog 2, alpha-ketoglutarate dependent dioxygenase [Source:HGNC Symbol;Acc:HGNC:32487]	121642	ALKBH2	alkB homolog 2, alpha-ketoglutarate dependent dioxygenase	Q6NS38	reviewed	ALKBH2	ALKBH2 ABH2	DNA oxidative demethylase ALKBH2 (EC 1.14.11.33) (Alkylated DNA repair protein alkB homolog 2) (Alpha-ketoglutarate-dependent dioxygenase alkB homolog 2) (Oxy DC1)	261	Evidence at protein level	5		ALKBH2	DNA oxidative demethylase ALKBH2 (EC 1.14.11.33) (Alkylated DNA repair protein alkB homolog 2) (Alpha-ketoglutarate-dependent dioxygenase alkB homolog 2) (Oxy DC1)	HGNC:32487	29.1314	0.9999	13	4.88	6.6	0	0	1	1	13	3.8	6.6	0	0	1	1										0		26
ALKBH3	protein_coding	ENSG00000166199.13	alkB homolog 3, alpha-ketoglutarate dependent dioxygenase [Source:HGNC Symbol;Acc:HGNC:30141]	221120	ALKBH3	alkB homolog 3, alpha-ketoglutarate dependent dioxygenase	Q96Q83	reviewed	ALKBH3	ALKBH3 ABH3 DEPC1	Alpha-ketoglutarate-dependent dioxygenase alkB homolog 3 (EC 1.14.11.33) (EC 1.14.11.54) (Alkylated DNA repair protein alkB homolog 3) (hABH3) (DEPC-1) (Prostate cancer antigen 1)	286	Evidence at protein level	5		ALKBH3	Alpha-ketoglutarate-dependent dioxygenase alkB homolog 3 (EC 1.14.11.33) (EC 1.14.11.54) (Alkylated DNA repair protein alkB homolog 3) (hABH3) (DEPC-1) (Prostate cancer antigen 1)	HGNC:30141	29.2267	0.9679	17	5.83	9.2	0	0	1	1	17	5.75	9.2	0	0	1	1										0		30
ALKBH4	protein_coding	ENSG00000160993.4	alkB homolog 4, lysine demethylase [Source:HGNC Symbol;Acc:HGNC:21900]	54784	ALKBH4	alkB homolog 4, lysine demethylase	Q9NXW9	reviewed	ALKBH4	ALKBH4 ABH4	Alpha-ketoglutarate-dependent dioxygenase alkB homolog 4 (Alkylated DNA repair protein alkB homolog 4) (DNA N6-methyl adenine demethylase ALKBH4) (EC 1.14.11.51) (Lysine-specific demethylase ALKBH4) (EC 1.14.11.-)	302	Evidence at protein level	5		ALKBH4	Alpha-ketoglutarate-dependent dioxygenase alkB homolog 4 (Alkylated DNA repair protein alkB homolog 4) (DNA N6-methyl adenine demethylase ALKBH4) (EC 1.14.11.51) (Lysine-specific demethylase ALKBH4) (EC 1.14.11.-)	HGNC:21900	26.7796	0.9917	3	1.92	7.3	0	0	1	1	3	1.92	7.3	0	0	1	1										0		23
ALKBH5	protein_coding	ENSG00000091542.9	alkB homolog 5, RNA demethylase [Source:HGNC Symbol;Acc:HGNC:25996]	54890	ALKBH5	alkB homolog 5, RNA demethylase	Q6P6C2	reviewed	ALKBH5	ALKBH5 ABH5 OFOXD1	RNA demethylase ALKBH5 (EC 1.14.11.53) (Alkylated DNA repair protein alkB homolog 5) (Alpha-ketoglutarate-dependent dioxygenase alkB homolog 5)	394	Evidence at protein level	5		ALKBH5	RNA demethylase ALKBH5 (EC 1.14.11.53) (Alkylated DNA repair protein alkB homolog 5) (Alpha-ketoglutarate-dependent dioxygenase alkB homolog 5)	HGNC:25996	23.004	0.9526	15	1.95	8.8	0	0	1	1	15	1.95	8.8	0	0	1	1										0		70
ALKBH6	protein_coding	ENSG00000239382.11	alkB homolog 6 [Source:HGNC Symbol;Acc:HGNC:28243]	84964	ALKBH6	alkB homolog 6	Q3KRA9	reviewed	ALKBH6	ALKBH6 ABH6	Alpha-ketoglutarate-dependent dioxygenase alkB homolog 6 (EC 1.14.11.-) (Alkylated DNA repair protein alkB homolog 6)	238	Evidence at protein level	5		ALKBH6	Alpha-ketoglutarate-dependent dioxygenase alkB homolog 6 (EC 1.14.11.-) (Alkylated DNA repair protein alkB homolog 6)	HGNC:28243	25.5699	0.9745	14	5.99	10.2	0	0	1	1	14	5.91	10.2	0	0	1	1										0		16
ALKBH7	protein_coding	ENSG00000125652.8	alkB homolog 7 [Source:HGNC Symbol;Acc:HGNC:21306]	84266	ALKBH7	alkB homolog 7	Q9BT30	reviewed	ALKBH7	ALKBH7 ABH7 SPATA11 UNQ6002/PRO34564	Alpha-ketoglutarate-dependent dioxygenase alkB homolog 7, mitochondrial (EC 1.14.11.-) (Alkylated DNA repair protein alkB homolog 7) (Spermatogenesis cell proliferation-related protein) (Spermatogenesis-associated protein 11)	221	Evidence at protein level	5	CAUTION: Was initially reported to localize both in cytoplasm and nucleus (PubMed:17979886). However, it was later shown it localizes in mitochondrion (PubMed:23666923). The discrepancy is probably due to the use of a fusion protein with an N-terminal tag in the initial report (PubMed:17979886). {ECO:0000305|PubMed:17979886, ECO:0000305|PubMed:23666923}.	ALKBH7	Alpha-ketoglutarate-dependent dioxygenase alkB homolog 7, mitochondrial (EC 1.14.11.-) (Alkylated DNA repair protein alkB homolog 7) (Spermatogenesis cell proliferation-related protein) (Spermatogenesis-associated protein 11)	HGNC:21306	22.9249	0.9404	14	4.25	7.7	0	0	1	1	3	4	7.7	0	0	1	1										0		20
ALKBH8	protein_coding	ENSG00000137760.15	alkB homolog 8, tRNA methyltransferase [Source:HGNC Symbol;Acc:HGNC:25189]	91801	ALKBH8	alkB homolog 8, tRNA methyltransferase	Q96BT7	reviewed	ALKBH8	ALKBH8 ABH8	Alkylated DNA repair protein alkB homolog 8 (Probable alpha-ketoglutarate-dependent dioxygenase ABH8) (S-adenosyl-L-methionine-dependent tRNA methyltransferase ABH8) (tRNA (carboxymethyluridine(34)-5-O)-methyltransferase ABH8) (EC 2.1.1.229)	664	Evidence at protein level	5		ALKBH8	Alkylated DNA repair protein alkB homolog 8 (Probable alpha-ketoglutarate-dependent dioxygenase ABH8) (S-adenosyl-L-methionine-dependent tRNA methyltransferase ABH8) (tRNA (carboxymethyluridine(34)-5-O)-methyltransferase ABH8) (EC 2.1.1.229)	HGNC:25189	26.4235	0.9827	30	7.915	5.5	137.6	0	1	1	34	7.69	5.5	134	0	1	1										0		50
ALLC	protein_coding	ENSG00000151360.10	allantoicase [Source:HGNC Symbol;Acc:HGNC:17377]	55821	ALLC	allantoicase	Q8N6M5	reviewed	ALLC	ALLC	Probable inactive allantoicase (Allantoate amidinohydrolase)	391	Evidence at transcript level	3		ALLC	Probable inactive allantoicase (Allantoate amidinohydrolase)	HGNC:17377	29.726	0.9243	0	9.33	0	302	0	1	0.69764	0	9.96	0	303.9	0	0.4915	0.69764										0		1
ALMS1	protein_coding	ENSG00000116127.20	ALMS1 centrosome and basal body associated protein [Source:HGNC Symbol;Acc:HGNC:428]	7840	ALMS1	ALMS1 centrosome and basal body associated protein	Q8TCU4	reviewed	ALMS1	ALMS1 KIAA0328	Centrosome-associated protein ALMS1 (Alstrom syndrome protein 1)	4168	Evidence at protein level	5		ALMS1	Centrosome-associated protein ALMS1 (Alstrom syndrome protein 1)	HGNC:428	19.157	1	0	0	0.2	164.2	0	0.9399	0.69764	0	0	0.2	161.4	0	1	1										0		312
ALOX12	protein_coding	ENSG00000108839.12	arachidonate 12-lipoxygenase, 12S type [Source:HGNC Symbol;Acc:HGNC:429]	239	ALOX12	arachidonate 12-lipoxygenase, 12S type	P18054	reviewed	ALOX12	ALOX12 12LO LOG12	Polyunsaturated fatty acid lipoxygenase ALOX12 (EC 1.13.11.-) (Arachidonate (12S)-lipoxygenase) (12S-LOX) (12S-lipoxygenase) (EC 1.13.11.31) (Arachidonate (15S)-lipoxygenase) (EC 1.13.11.33) (Linoleate (13S)-lipoxygenase) (Lipoxin synthase 12-LO) (EC 3.3.2.-) (Platelet-type lipoxygenase 12)	663	Evidence at protein level	5		ALOX12	Polyunsaturated fatty acid lipoxygenase ALOX12 (EC 1.13.11.-) (Arachidonate (12S)-lipoxygenase) (12S-LOX) (12S-lipoxygenase) (EC 1.13.11.31) (Arachidonate (15S)-lipoxygenase) (EC 1.13.11.33) (Linoleate (13S)-lipoxygenase) (Lipoxin synthase 12-LO) (EC 3.3.2.-) (Platelet-type lipoxygenase 12)	HGNC:429	22.4684	1	5	14.5	9.7	69.1	0	1	0.69764	5	14	9.7	69.4	0	1	0.886431										0		56
ALOX12B	protein_coding	ENSG00000179477.11	arachidonate 12-lipoxygenase, 12R type [Source:HGNC Symbol;Acc:HGNC:430]	242	ALOX12B	arachidonate 12-lipoxygenase, 12R type	O75342	reviewed	ALOX12B	ALOX12B	Arachidonate 12-lipoxygenase, 12R-type (12R-LOX) (12R-lipoxygenase) (EC 1.13.11.-) (Epidermis-type lipoxygenase 12)	701	Evidence at protein level	5		ALOX12B	Arachidonate 12-lipoxygenase, 12R-type (12R-LOX) (12R-lipoxygenase) (EC 1.13.11.-) (Epidermis-type lipoxygenase 12)	HGNC:430	30.6667	0.9886	5	12.42	8.9	78.8	0	1	0.69764	5	11.92	8.9	78.8	0	1	0.69764										0		42
ALOX15	protein_coding	ENSG00000161905.13	arachidonate 15-lipoxygenase [Source:HGNC Symbol;Acc:HGNC:433]	246	ALOX15	arachidonate 15-lipoxygenase	P16050	reviewed	ALOX15	ALOX15 LOG15	Polyunsaturated fatty acid lipoxygenase ALOX15 (12/15-lipoxygenase) (Arachidonate 12-lipoxygenase, leukocyte-type) (12-LOX) (EC 1.13.11.31) (Arachidonate 15-lipoxygenase) (15-LOX) (15-LOX-1) (EC 1.13.11.33) (Arachidonate omega-6 lipoxygenase) (Hepoxilin A3 synthase Alox15) (EC 1.13.11.-) (Linoleate 13S-lipoxygenase) (EC 1.13.11.12)	662	Evidence at protein level	5		ALOX15	Polyunsaturated fatty acid lipoxygenase ALOX15 (12/15-lipoxygenase) (Arachidonate 12-lipoxygenase, leukocyte-type) (12-LOX) (EC 1.13.11.31) (Arachidonate 15-lipoxygenase) (15-LOX) (15-LOX-1) (EC 1.13.11.33) (Arachidonate omega-6 lipoxygenase) (Hepoxilin A3 synthase Alox15) (EC 1.13.11.-) (Linoleate 13S-lipoxygenase) (EC 1.13.11.12)	HGNC:433	24.8655	0.8926	5	14.33	9.7	69	0	1	0.69764	5	13.5	9.7	69	0	1	0.69764										0		69
ALOX15B	protein_coding	ENSG00000179593.16	arachidonate 15-lipoxygenase type B [Source:HGNC Symbol;Acc:HGNC:434]	247	ALOX15B	arachidonate 15-lipoxygenase type B	O15296	reviewed	ALOX15B	ALOX15B	Polyunsaturated fatty acid lipoxygenase ALOX15B (15-lipoxygenase 2) (15-LOX-2) (Arachidonate 15-lipoxygenase B) (15-LOX-B) (EC 1.13.11.33) (Arachidonate 15-lipoxygenase type II) (Linoleate 13-lipoxygenase 15-LOb) (EC 1.13.11.-)	676	Evidence at protein level	5		ALOX15B	Polyunsaturated fatty acid lipoxygenase ALOX15B (15-lipoxygenase 2) (15-LOX-2) (Arachidonate 15-lipoxygenase B) (15-LOX-B) (EC 1.13.11.33) (Arachidonate 15-lipoxygenase type II) (Linoleate 13-lipoxygenase 15-LOb) (EC 1.13.11.-)	HGNC:434	30.6666	0.9602	5	13.75	7.8	82.4	0	1	0.69764	5	13.5	7.8	82.4	0	1	0.69764										0		49
ALOX5	protein_coding	ENSG00000012779.12	arachidonate 5-lipoxygenase [Source:HGNC Symbol;Acc:HGNC:435]	240	ALOX5	arachidonate 5-lipoxygenase	P09917	reviewed	ALOX5	ALOX5 LOG5	Polyunsaturated fatty acid 5-lipoxygenase (EC 1.13.11.-) (Arachidonate 5-lipoxygenase) (5-LO) (5-lipoxygenase) (EC 1.13.11.34)	674	Evidence at protein level	5		ALOX5	Polyunsaturated fatty acid 5-lipoxygenase (EC 1.13.11.-) (Arachidonate 5-lipoxygenase) (5-LO) (5-lipoxygenase) (EC 1.13.11.34)	HGNC:435	33.3055	0.9963	8	13.5	34.4	92.1	0	1	0.886431	8	14	34.4	92.2	0	1	1										0		67
ALOX5AP	protein_coding	ENSG00000132965.10	arachidonate 5-lipoxygenase activating protein [Source:HGNC Symbol;Acc:HGNC:436]	241	ALOX5AP	arachidonate 5-lipoxygenase activating protein	P20292	reviewed	ALOX5AP	ALOX5AP FLAP	Arachidonate 5-lipoxygenase-activating protein (FLAP) (MK-886-binding protein)	161	Evidence at protein level	5		ALOX5AP	Arachidonate 5-lipoxygenase-activating protein (FLAP) (MK-886-binding protein)	HGNC:436	33.1285	0.9418	0	4.25	23.7	36.3	3	1	0.886431	0	4.25	23.7	36.3	5	1	0.886431										0		8
ALOXE3	protein_coding	ENSG00000179148.10	arachidonate lipoxygenase 3 [Source:HGNC Symbol;Acc:HGNC:13743]	59344	ALOXE3	arachidonate lipoxygenase 3	Q9BYJ1	reviewed	ALOXE3	ALOXE3	Hydroperoxide isomerase ALOXE3 (Epidermis-type lipoxygenase 3) (Epidermal LOX-3) (e-LOX-3) (eLOX-3) (Hydroperoxy dehydratase ALOXE3) (Hydroperoxy icosatetraenoate dehydratase) (EC 4.2.1.152) (Hydroperoxy icosatetraenoate isomerase) (EC 5.4.4.7)	711	Evidence at protein level	5		ALOXE3	Hydroperoxide isomerase ALOXE3 (Epidermis-type lipoxygenase 3) (Epidermal LOX-3) (e-LOX-3) (eLOX-3) (Hydroperoxy dehydratase ALOXE3) (Hydroperoxy icosatetraenoate dehydratase) (EC 4.2.1.152) (Hydroperoxy icosatetraenoate isomerase) (EC 5.4.4.7)	HGNC:13743	23.9369	1	5	11.99	10	77.8	0	1	0.69764	5	13.02	10	78.6	0	1	0.886431										0		18
ALPG	protein_coding	ENSG00000163286.9	alkaline phosphatase, germ cell [Source:HGNC Symbol;Acc:HGNC:441]	251	ALPG	alkaline phosphatase, germ cell	P10696	reviewed	ALPG	ALPG ALPPL ALPPL2	Alkaline phosphatase, germ cell type (EC 3.1.3.1) (ALP-1) (Alkaline phosphatase Nagao isozyme) (Alkaline phosphatase, placental-like) (Germ cell alkaline phosphatase) (GCAP) (Placental alkaline phosphatase-like) (PLAP-like)	532	Evidence at protein level	5		ALPG	Alkaline phosphatase, germ cell type (EC 3.1.3.1) (ALP-1) (Alkaline phosphatase Nagao isozyme) (Alkaline phosphatase, placental-like) (Germ cell alkaline phosphatase) (GCAP) (Placental alkaline phosphatase-like) (PLAP-like)	HGNC:441	26.9167	0.9391	12	9.9	1.3	618.3	0	1	0.69764	12	9.9	1.3	618.3	0	1	1										0		17
ALPI	protein_coding	ENSG00000163295.5	alkaline phosphatase, intestinal [Source:HGNC Symbol;Acc:HGNC:437]	248	ALPI	alkaline phosphatase, intestinal	P09923	reviewed	ALPI	ALPI	Intestinal-type alkaline phosphatase (IAP) (Intestinal alkaline phosphatase) (EC 3.1.3.1)	528	Evidence at protein level	5		ALPI	Intestinal-type alkaline phosphatase (IAP) (Intestinal alkaline phosphatase) (EC 3.1.3.1)	HGNC:437	32.1559	0.984	12	9.75	1.2	614.6	0	1	0.69764	12	9.75	1.2	614.6	0	1	1										0		31
ALPK1	protein_coding	ENSG00000073331.18	alpha kinase 1 [Source:HGNC Symbol;Acc:HGNC:20917]	80216	ALPK1	alpha kinase 1	Q96QP1	reviewed	ALPK1	ALPK1 KIAA1527 LAK	Alpha-protein kinase 1 (EC 2.7.11.1) (Chromosome 4 kinase) (Lymphocyte alpha-protein kinase)	1244	Evidence at protein level	5	CAUTION: D-glycero-beta-D-manno-heptose 1,7-bisphosphate (HBP) was initially thought to constitute the bacterial pathogen-associated molecular pattern metabolite (PAMP) triggering the ALPK1-TIFA innate immunune response (PubMed:28877472, PubMed:28222186). It was however shown that ADP-D-glycero-beta-D-manno-heptose (ADP-Heptose) constitutes the main PAMP that activates the kinase activity of ALPK…	ALPK1	Alpha-protein kinase 1 (EC 2.7.11.1) (Chromosome 4 kinase) (Lymphocyte alpha-protein kinase)	HGNC:20917	32.113	0.9564	4	9.158	4.7	138.2	0	1	0.610619	22	8.828	4.7	138.2	0	1	0.886431										0		48
ALPK2	protein_coding	ENSG00000198796.7	alpha kinase 2 [Source:HGNC Symbol;Acc:HGNC:20565]	115701	ALPK2	alpha kinase 2	Q86TB3	reviewed	ALPK2	ALPK2 HAK	Alpha-protein kinase 2 (EC 2.7.11.1) (Heart alpha-protein kinase)	2170	Evidence at protein level	5		ALPK2	Alpha-protein kinase 2 (EC 2.7.11.1) (Heart alpha-protein kinase)	HGNC:20565	31.3382	0.9763	4	5.1	0.6	198.2	0	1	0.69764	4	5.1	0.6	198.2	0	1	0.69764										0		50
ALPK3	protein_coding	ENSG00000136383.7	alpha kinase 3 [Source:HGNC Symbol;Acc:HGNC:17574]	57538	ALPK3	alpha kinase 3	Q96L96	reviewed	ALPK3	ALPK3 KIAA1330 MAK	Alpha-protein kinase 3 (EC 2.7.11.1) (Muscle alpha-protein kinase)	1705	Evidence at protein level	5		ALPK3	Alpha-protein kinase 3 (EC 2.7.11.1) (Muscle alpha-protein kinase)	HGNC:17574	28.203	0.9618	4	4.06	0	156.5	0	1	0.886431	4	4.06	0	156.5	0	1	1										0		90
ALPL	protein_coding	ENSG00000162551.14	alkaline phosphatase, biomineralization associated [Source:HGNC Symbol;Acc:HGNC:438]	249	ALPL	alkaline phosphatase, biomineralization associated	P05186	reviewed	ALPL	ALPL	Alkaline phosphatase, tissue-nonspecific isozyme (AP-TNAP) (TNS-ALP) (TNSALP) (EC 3.1.3.1) (Alkaline phosphatase liver/bone/kidney isozyme) (Phosphoamidase) (Phosphocreatine phosphatase) (EC 3.9.1.1)	524	Evidence at protein level	5		ALPL	Alkaline phosphatase, tissue-nonspecific isozyme (AP-TNAP) (TNS-ALP) (TNSALP) (EC 3.1.3.1) (Alkaline phosphatase liver/bone/kidney isozyme) (Phosphoamidase) (Phosphocreatine phosphatase) (EC 3.9.1.1)	HGNC:438	30.4382	1	13	10.08	9.3	594.3	0	1	0.69764	13	10.33	9.3	594.3	0	1	1										0		58
ALPP	protein_coding	ENSG00000163283.7	alkaline phosphatase, placental [Source:HGNC Symbol;Acc:HGNC:439]	250	ALPP	alkaline phosphatase, placental	P05187	reviewed	ALPP	ALPP PLAP	Alkaline phosphatase, placental type (EC 3.1.3.1) (Alkaline phosphatase Regan isozyme) (Placental alkaline phosphatase 1) (PLAP-1)	535	Evidence at protein level	5		ALPP	Alkaline phosphatase, placental type (EC 3.1.3.1) (Alkaline phosphatase Regan isozyme) (Placental alkaline phosphatase 1) (PLAP-1)	HGNC:439	26.1367	0.9255	12	9.9	0.1	622.7	0	1	0.69764	12	9.9	0.1	622.7	0	1	1										0		48
ALS2	protein_coding	ENSG00000003393.16	alsin Rho guanine nucleotide exchange factor ALS2 [Source:HGNC Symbol;Acc:HGNC:443]	57679	ALS2	alsin Rho guanine nucleotide exchange factor ALS2	Q96Q42	reviewed	ALS2	ALS2 ALS2CR6 KIAA1563	Alsin (Amyotrophic lateral sclerosis 2 chromosomal region candidate gene 6 protein) (Amyotrophic lateral sclerosis 2 protein)	1657	Evidence at protein level	5		ALS2	Alsin (Amyotrophic lateral sclerosis 2 chromosomal region candidate gene 6 protein) (Amyotrophic lateral sclerosis 2 protein)	HGNC:443	34.6016	0.9758	0	10.772	7.9	392.4	0	1	0.69764	0	8.181	7.9	375.1	0	1	1										0		106
ALS2CL	protein_coding	ENSG00000178038.17	ALS2 C-terminal like [Source:HGNC Symbol;Acc:HGNC:20605]	259173	ALS2CL	ALS2 C-terminal like	Q60I27	reviewed	ALS2CL	ALS2CL	ALS2 C-terminal-like protein	953	Evidence at protein level	5		ALS2CL	ALS2 C-terminal-like protein	HGNC:20605	31.4445	0.9926	0	3	8.9	142.8	0	1	0.69764	0	2.9	8.9	141.9	0	1	1										0		51
ALX1	protein_coding	ENSG00000180318.4	ALX homeobox 1 [Source:HGNC Symbol;Acc:HGNC:1494]	8092	ALX1	ALX homeobox 1	Q15699	reviewed	ALX1	ALX1 CART1	ALX homeobox protein 1 (Cartilage homeoprotein 1) (CART-1)	326	Evidence at protein level	5		ALX1	ALX homeobox protein 1 (Cartilage homeoprotein 1) (CART-1)	HGNC:1494	21.4038	1	0	1.6	23.4	119.8	0	1	0.886431	0	1.6	23.4	119.8	0	1	1										0		22
ALX3	protein_coding	ENSG00000156150.9	ALX homeobox 3 [Source:HGNC Symbol;Acc:HGNC:449]	257	ALX3	ALX homeobox 3	O95076	reviewed	ALX3	ALX3	Homeobox protein aristaless-like 3 (Proline-rich transcription factor ALX3)	343	Evidence at protein level	4		ALX3	Homeobox protein aristaless-like 3 (Proline-rich transcription factor ALX3)	HGNC:449	24.6251	1	0	1.8	9.7	82.7	0	1	1	0	1.6	9.7	81.5	0	1	1										0		2
ALX4	protein_coding	ENSG00000052850.8	ALX homeobox 4 [Source:HGNC Symbol;Acc:HGNC:450]	60529	ALX4	ALX homeobox 4	Q9H161	reviewed	ALX4	ALX4 KIAA1788	Homeobox protein aristaless-like 4	411	Evidence at protein level	5		ALX4	Homeobox protein aristaless-like 4	HGNC:450	27.3156	1	0	1.6	3.9	124.1	0	1	1	0	1.6	3.9	124.1	0	1	1										0		11
ALYREF	protein_coding	ENSG00000183684.8	Aly/REF export factor [Source:HGNC Symbol;Acc:HGNC:19071]	10189	ALYREF	Aly/REF export factor	Q86V81	reviewed	ALYREF	ALYREF ALY BEF THOC4	THO complex subunit 4 (Tho4) (Ally of AML-1 and LEF-1) (Aly/REF export factor) (Transcriptional coactivator Aly/REF) (bZIP-enhancing factor BEF)	257	Evidence at protein level	5		ALYREF	THO complex subunit 4 (Tho4) (Ally of AML-1 and LEF-1) (Aly/REF export factor) (Transcriptional coactivator Aly/REF) (bZIP-enhancing factor BEF)	HGNC:19071	38.0664	0.9567	0	2.41	1.3	91.1	0	1	1	0	2.41	1.3	91.1	0	1	1										0		52
AMACR	protein_coding	ENSG00000242110.9	alpha-methylacyl-CoA racemase [Source:HGNC Symbol;Acc:HGNC:451]	23600	AMACR	alpha-methylacyl-CoA racemase	Q9UHK6	reviewed	AMACR	AMACR	Alpha-methylacyl-CoA racemase (EC 5.1.99.4) (2-methylacyl-CoA racemase)	382	Evidence at protein level	5		AMACR	Alpha-methylacyl-CoA racemase (EC 5.1.99.4) (2-methylacyl-CoA racemase)	HGNC:451	24.0192	0.9897	0	5.5	19.9	0	1	1	1	20	5.66	19.9	0	1	1	1										0		42
AMBN	protein_coding	ENSG00000178522.15	ameloblastin [Source:HGNC Symbol;Acc:HGNC:452]	258	AMBN	ameloblastin	Q9NP70	reviewed	AMBN	AMBN	Ameloblastin	447	Evidence at protein level	5		AMBN	Ameloblastin	HGNC:452	13.2154	0.9976	0	0	1	748.9	0	1	0.610619	0	0	1	748.9	0	1	0.520649										0		1
AMBP	protein_coding	ENSG00000106927.12	alpha-1-microglobulin/bikunin precursor [Source:HGNC Symbol;Acc:HGNC:453]	259	AMBP	alpha-1-microglobulin/bikunin precursor	P02760	reviewed	AMBP	AMBP HCP ITIL	Protein AMBP (Protein HC) [Cleaved into: Alpha-1-microglobulin (EC 1.6.2.-) (Alpha-1 microglycoprotein) (Complex-forming glycoprotein heterogeneous in charge); Inter-alpha-trypsin inhibitor light chain (ITI-LC) (Bikunin) (EDC1) (HI-30) (Uronic-acid-rich protein); Trypstatin]	352	Evidence at protein level	5		AMBP	Protein AMBP (Protein HC) [Cleaved into: Alpha-1-microglobulin (EC 1.6.2.-) (Alpha-1 microglycoprotein) (Complex-forming glycoprotein heterogeneous in charge); Inter-alpha-trypsin inhibitor light chain (ITI-LC) (Bikunin) (EDC1) (HI-30) (Uronic-acid-rich protein); Trypstatin]	HGNC:453	27.3003	0.989	0	8.108	6.3	225.9	0	1	1	0	6.948	6.3	224.5	0	1	1										0		73
AMBRA1	protein_coding	ENSG00000110497.15	autophagy and beclin 1 regulator 1 [Source:HGNC Symbol;Acc:HGNC:25990]	55626	AMBRA1	autophagy and beclin 1 regulator 1	Q9C0C7	reviewed	AMBRA1	AMBRA1 DCAF3 KIAA1736	Activating molecule in BECN1-regulated autophagy protein 1 (DDB1- and CUL4-associated factor 3)	1298	Evidence at protein level	5		AMBRA1	Activating molecule in BECN1-regulated autophagy protein 1 (DDB1- and CUL4-associated factor 3)	HGNC:25990	24.3519	0.9969	0	2.7	8.9	0	0	1	0.69764	0	2.72	8.9	0	0	1	1										0		87
AMD1	protein_coding	ENSG00000123505.19	adenosylmethionine decarboxylase 1 [Source:HGNC Symbol;Acc:HGNC:457]	262	AMD1	adenosylmethionine decarboxylase 1	P17707	reviewed	AMD1	AMD1 AMD	S-adenosylmethionine decarboxylase proenzyme (AdoMetDC) (SAMDC) (EC 4.1.1.50) [Cleaved into: S-adenosylmethionine decarboxylase alpha chain; S-adenosylmethionine decarboxylase beta chain]	334	Evidence at protein level	5		AMD1	S-adenosylmethionine decarboxylase proenzyme (AdoMetDC) (SAMDC) (EC 4.1.1.50) [Cleaved into: S-adenosylmethionine decarboxylase alpha chain; S-adenosylmethionine decarboxylase beta chain]	HGNC:457	10.784	0.9323	5	7.88	13.4	416.1	0	1	1	5	8.13	13.4	416.1	0	1	1										0		21
AMDHD1	protein_coding	ENSG00000139344.8	amidohydrolase domain containing 1 [Source:HGNC Symbol;Acc:HGNC:28577]	144193	AMDHD1	amidohydrolase domain containing 1	Q96NU7	reviewed	AMDHD1	AMDHD1 HMFT1272	Probable imidazolonepropionase (EC 3.5.2.7) (Amidohydrolase domain-containing protein 1)	426	Evidence at protein level	3		AMDHD1	Probable imidazolonepropionase (EC 3.5.2.7) (Amidohydrolase domain-containing protein 1)	HGNC:28577	29.3589	0.9591	4	9	8.6	69.6	0	1	1	4	8.5	8.6	69.6	0	1	1										0		34
AMDHD2	protein_coding	ENSG00000162066.16	amidohydrolase domain containing 2 [Source:HGNC Symbol;Acc:HGNC:24262]	51005	AMDHD2	amidohydrolase domain containing 2	Q9Y303	reviewed	AMDHD2	AMDHD2 CGI-14	N-acetylglucosamine-6-phosphate deacetylase (GlcNAc 6-P deacetylase) (EC 3.5.1.25) (Amidohydrolase domain-containing protein 2)	409	Evidence at protein level	5		AMDHD2	N-acetylglucosamine-6-phosphate deacetylase (GlcNAc 6-P deacetylase) (EC 3.5.1.25) (Amidohydrolase domain-containing protein 2)	HGNC:24262	34.0395	1	13	10.91	19.3	58.9	0	1	1	11	11.08	19.3	58.9	0	1	1										0		29
AMELX	protein_coding	ENSG00000125363.14	amelogenin X-linked [Source:HGNC Symbol;Acc:HGNC:461]	265	AMELX	amelogenin X-linked	Q99217	reviewed	AMELX	AMELX AMG AMGX	Amelogenin, X isoform	191	Evidence at protein level	5		AMELX	Amelogenin, X isoform	HGNC:461	10.3421	0.9278	0	0	6.7	237.8	0	1	0.520649	0	0	6.7	237.8	0	1	0.520649										0
AMELY	protein_coding	ENSG00000099721.16	amelogenin Y-linked [Source:HGNC Symbol;Acc:HGNC:462]	266	AMELY	amelogenin Y-linked	Q99218	reviewed	AMELY	AMELY AMGL AMGY	Amelogenin, Y isoform	206	Evidence at protein level	4		AMELY	Amelogenin, Y isoform	HGNC:462	10.6823	0.8614	0	0	6.7	230.6	0	1	0.520649	0	0	6.7	230.6	0	1	0.520649										0
AMER1	protein_coding	ENSG00000184675.11	APC membrane recruitment protein 1 [Source:HGNC Symbol;Acc:HGNC:26837]	139285	AMER1	APC membrane recruitment protein 1	Q5JTC6	reviewed	AMER1	AMER1 FAM123B WTX	APC membrane recruitment protein 1 (Amer1) (Protein FAM123B) (Wilms tumor gene on the X chromosome protein)	1135	Evidence at protein level	5		AMER1	APC membrane recruitment protein 1 (Amer1) (Protein FAM123B) (Wilms tumor gene on the X chromosome protein)	HGNC:26837	3.27677	0.9857	0	0	1.3	466.5	0	0.8643	0.69764	0	0	1.3	466.5	0	0.8428	0.69764										0		39
AMER2	protein_coding	ENSG00000165566.13	APC membrane recruitment protein 2 [Source:HGNC Symbol;Acc:HGNC:26360]	219287	AMER2	APC membrane recruitment protein 2	Q8N7J2	reviewed	AMER2	AMER2 FAM123A	APC membrane recruitment protein 2 (Amer2) (Protein FAM123A)	671	Evidence at protein level	5		AMER2	APC membrane recruitment protein 2 (Amer2) (Protein FAM123A)	HGNC:26360	19.207	0.9383	0	0	0.7	650.9	0	0.8063	0.69764	0	0	0.7	650.9	0	0.807	0.69764										0		71
AMER3	protein_coding	ENSG00000178171.12	APC membrane recruitment protein 3 [Source:HGNC Symbol;Acc:HGNC:26771]	205147	AMER3	APC membrane recruitment protein 3	Q8N944	reviewed	AMER3	AMER3 FAM123C	APC membrane recruitment protein 3 (Amer3) (Protein FAM123C)	861	Evidence at protein level	3		AMER3	APC membrane recruitment protein 3 (Amer3) (Protein FAM123C)	HGNC:26771	3.99952	0.8555	0	0	2.1	113.7	0	0.985	0.69764	0	0	2.1	113.7	0	0.8017	0.69764										0		14
AMFR	protein_coding	ENSG00000159461.15	autocrine motility factor receptor [Source:HGNC Symbol;Acc:HGNC:463]	267	AMFR	autocrine motility factor receptor	Q9UKV5	reviewed	AMFR	AMFR RNF45	E3 ubiquitin-protein ligase AMFR (EC 2.3.2.36) (Autocrine motility factor receptor) (AMF receptor) (RING finger protein 45) (gp78)	643	Evidence at protein level	5		AMFR	E3 ubiquitin-protein ligase AMFR (EC 2.3.2.36) (Autocrine motility factor receptor) (AMF receptor) (RING finger protein 45) (gp78)	HGNC:463	36.1948	1	8	5.948	6.1	87.1	12	1	1	8	4.848	6.1	84.7	8	1	1										0		37
AMH	protein_coding	ENSG00000104899.8	anti-Mullerian hormone [Source:HGNC Symbol;Acc:HGNC:464]	268	AMH	anti-Mullerian hormone	P03971	reviewed	AMH	AMH MIF	Muellerian-inhibiting factor (Anti-Muellerian hormone) (AMH) (Muellerian-inhibiting substance) (MIS)	560	Evidence at protein level	5		AMH	Muellerian-inhibiting factor (Anti-Muellerian hormone) (AMH) (Muellerian-inhibiting substance) (MIS)	HGNC:464	17.5251	0.7942	0	0	0.8	534.4	0	1	1	0	0	0.8	534.4	0	1	1										0		25
AMHR2	protein_coding	ENSG00000135409.11	anti-Mullerian hormone receptor type 2 [Source:HGNC Symbol;Acc:HGNC:465]	269	AMHR2	anti-Mullerian hormone receptor type 2	Q16671	reviewed	AMHR2	AMHR2 AMHR MISR2	Anti-Muellerian hormone type-2 receptor (EC 2.7.11.30) (Anti-Muellerian hormone type II receptor) (AMH type II receptor) (MIS type II receptor) (MISRII) (MRII)	573	Evidence at protein level	5		AMHR2	Anti-Muellerian hormone type-2 receptor (EC 2.7.11.30) (Anti-Muellerian hormone type II receptor) (AMH type II receptor) (MIS type II receptor) (MISRII) (MRII)	HGNC:465	19.2603	0.9979	18	4.4	1.2	110.4	2	1	0.886431	15	5.26875	1.2	111.5	4	1	1										0
AMIGO1	protein_coding	ENSG00000181754.7	adhesion molecule with Ig like domain 1 [Source:HGNC Symbol;Acc:HGNC:20824]	57463	AMIGO1	adhesion molecule with Ig like domain 1	Q86WK6	reviewed	AMIGO1	AMIGO1 ALI2 AMIGO KIAA1163	Amphoterin-induced protein 1 (AMIGO-1) (Alivin-2)	493	Evidence at protein level	5		AMIGO1	Amphoterin-induced protein 1 (AMIGO-1) (Alivin-2)	HGNC:20824	17.4606	0.9984	0	1	8.6	76.7	1	1	0.69764	0	1	8.6	76.7	1	1	0.886431										0		17
AMIGO2	protein_coding	ENSG00000139211.7	adhesion molecule with Ig like domain 2 [Source:HGNC Symbol;Acc:HGNC:24073]	347902	AMIGO2	adhesion molecule with Ig like domain 2	Q86SJ2	reviewed	AMIGO2	AMIGO2 ALI1	Amphoterin-induced protein 2 (AMIGO-2) (Alivin-1) (Differentially expressed in gastric adenocarcinomas) (DEGA)	522	Evidence at protein level	5		AMIGO2	Amphoterin-induced protein 2 (AMIGO-2) (Alivin-1) (Differentially expressed in gastric adenocarcinomas) (DEGA)	HGNC:24073	22.0812	0.9815	0	0.4	15.9	87.7	1	1	0.886431	0	0.4	15.9	87.7	1	1	1										0		27
AMIGO3	protein_coding	ENSG00000176020.9	adhesion molecule with Ig like domain 3 [Source:HGNC Symbol;Acc:HGNC:24075]	386724	AMIGO3	adhesion molecule with Ig like domain 3	Q86WK7	reviewed	AMIGO3	AMIGO3 ALI3 KIAA1851 UNQ6084/PRO20089	Amphoterin-induced protein 3 (AMIGO-3) (Alivin-3)	504	Evidence at transcript level	4		AMIGO3	Amphoterin-induced protein 3 (AMIGO-3) (Alivin-3)	HGNC:24075	20.4182	0.9897	0	0.4	3.4	47.7	0	0.9202	0.886431	0	0.4	3.4	47.7	0	0.8316	1										0		12
AMMECR1	protein_coding	ENSG00000101935.13	AMMECR nuclear protein 1 [Source:HGNC Symbol;Acc:HGNC:467]	9949	AMMECR1	AMMECR nuclear protein 1	Q9Y4X0	reviewed	AMMECR1	AMMECR1	Nuclear protein AMMECR1 (AMME syndrome candidate gene 1 protein)	333	Evidence at protein level	5		AMMECR1	Nuclear protein AMMECR1 (AMME syndrome candidate gene 1 protein)	HGNC:467	8.68519	0.989	0	6	7.1	172.8	0	1	0.886431	0	6	7.1	172.8	0	1	0.886431										0		10
AMMECR1L	protein_coding	ENSG00000144233.12	AMMECR1 like [Source:HGNC Symbol;Acc:HGNC:28658]	83607	AMMECR1L	AMMECR1 like	Q6DCA0	reviewed	AMMECR1L	AMMECR1L	AMMECR1-like protein	310	Evidence at protein level	2		AMMECR1L	AMMECR1-like protein	HGNC:28658	14.4247	0.9745	0	5.41	21.4	168.6	0	1	0.69764	0	5.58	21.4	168.6	0	1	1										0		22
AMN	protein_coding	ENSG00000166126.11	amnion associated transmembrane protein [Source:HGNC Symbol;Acc:HGNC:14604]	81693	AMN	amnion associated transmembrane protein	Q9BXJ7	reviewed	AMN	AMN UNQ513/PRO1028	Protein amnionless [Cleaved into: Soluble protein amnionless]	453	Evidence at protein level	5		AMN	Protein amnionless [Cleaved into: Soluble protein amnionless]	HGNC:14604	16.5388	0.8779	0	9.26	1	473.6	0	1	1	0	7.85	1	473.6	2	1	1										0		24
AMN1	protein_coding	ENSG00000151743.11	antagonist of mitotic exit network 1 homolog [Source:HGNC Symbol;Acc:HGNC:27281]	196394	AMN1	antagonist of mitotic exit network 1 homolog	Q8IY45	reviewed	AMN1	AMN1	Protein AMN1 homolog	258	Evidence at transcript level	2		AMN1	Protein AMN1 homolog	HGNC:27281	12.1816	0.8941	0	5.35	10.6	35.3	0	1	1	0	5.35	10.6	35.5	0	1	1										0		21
AMOT	protein_coding	ENSG00000126016.17	angiomotin [Source:HGNC Symbol;Acc:HGNC:17810]	154796	AMOT	angiomotin	Q4VCS5	reviewed	AMOT	AMOT KIAA1071	Angiomotin	1084	Evidence at protein level	5		AMOT	Angiomotin	HGNC:17810	25.8778	1	0	0	1.1	310.9	0	1	0.69764	0	0	1.1	310.5	0	1	0.69764										0		83
AMOTL1	protein_coding	ENSG00000166025.18	angiomotin like 1 [Source:HGNC Symbol;Acc:HGNC:17811]	154810	AMOTL1	angiomotin like 1	Q8IY63	reviewed	AMOTL1	AMOTL1	Angiomotin-like protein 1	956	Evidence at protein level	5		AMOTL1	Angiomotin-like protein 1	HGNC:17811	29.1444	0.8857	0	0.165	4.4	319.1	0	1	0.69764	0	0	4.4	320.2	0	1	0.886431										0		84
AMOTL2	protein_coding	ENSG00000114019.15	angiomotin like 2 [Source:HGNC Symbol;Acc:HGNC:17812]	51421	AMOTL2	angiomotin like 2	Q9Y2J4	reviewed	AMOTL2	AMOTL2 KIAA0989	Angiomotin-like protein 2 (Leman coiled-coil protein) (LCCP)	779	Evidence at protein level	5		AMOTL2	Angiomotin-like protein 2 (Leman coiled-coil protein) (LCCP)	HGNC:17812	33.5953	0.9888	0	0	5	317.9	0	1	0.886431	0	0	5	317.9	0	1	0.886431										0		65
[truncated: 21,234 more rows]
